# Supplementary material for: 2,6-Dichloro-3-nitro­pyridine
Source: Acta Crystallogr Sect E Struct Rep Online. 2011 Jun 25;67(Pt 7):o1785. doi: 10.1107/S1600536811023683 (PMC3152078; doi:10.1107/S1600536811023683)
Supplement: Supplementary file 1 [file e-67-o1785-sup1.cif]

##############################################################################
#                                                                            #
# This CIF contains the data in a paper accepted for publication in          #
# Acta Crystallographica Section E. It conforms to the requirements of       #
# Notes for Authors for Acta Crystallographica Section E, and has been       #
# peer reviewed under the auspices of the IUCr Commission on Journals.       #
#                                                                            #
# Full details of the Crystallographic Information File format               #
# are given in the paper "The Crystallographic Information File (CIF):       #
# a New Standard Archive File for Crystallography" by S. R. Hall, F. H.      #
# Allen and I. D. Brown [Acta Cryst. (1991), A47, 655-685].                  #
#                                                                            #
# The current version of the core CIF dictionary is obtainable from          #
# ftp://ftp.iucr.org/pub/cif_core.dic.                                       #
#                                                                            #
# Software is freely available for graphical display of the structure(s)     #
# in this CIF. For information consult the CIF software page                 #
# http://www.iucr.org/resources/cif/software.                                #
#                                                                            #
# This file may be used for bona fide research purposes within the           #
# scientific community so long as proper attribution is given to the journal # 
# article from which it was obtained.                                        #
#                                                                            #
##############################################################################
data_global
_audit_creation_method     'form.cif (version 2.0)'
_journal_data_validation_number     ?
_journal_date_recd_electronic     2011-06-15
_journal_date_accepted     2011-06-17
_journal_name_full     'Acta Crystallographica, Section E'
_journal_year     2011
_journal_volume     67
_journal_issue      7
_journal_page_first     o1785
_journal_page_last     o1785
_journal_paper_category     QO
_journal_coeditor_code     NG5183
_publ_contact_author_name     'Prof. Fun, Hoong-Kun'
_publ_contact_author_address
;
      X-ray Crystallography Unit
      School of Physics
      Universiti Sains Malaysia
      11800 USM, Penang
      MALAYSIA
;
_publ_contact_author_email     'hkfun@usm.my'
_publ_contact_author_fax     '604 6579150'
_publ_contact_author_phone     '604 6533652'
_publ_section_title
;
2,6-Dichloro-3-nitropyridine
;
loop_
    _publ_author_name
    _publ_author_footnote
    _publ_author_address
    'Hoong-Kun Fun'
;
      Thomson Reuters ResearcherID: A-3561-2009.
;
;
      X-ray Crystallography Unit
      School of Physics
      Universiti Sains Malaysia
      11800 USM, Penang
      Malaysia
;
    'Suhana Arshad' ?
;
      X-ray Crystallography Unit
      School of Physics
      Universiti Sains Malaysia
      11800 USM, Penang
      Malaysia
;
    'B. Chandrakantha' ?
;
      Department of Chemistry
      Manipal Institute of Technology,
      Manipal 576 104,
      India
;
    'Arun M. Isloor' ?
;
      Department of Chemistry
      National Institute of Technology-Karnataka
      Surathkal, Mangalore 575 025,
      India
;
    'Prakash Shetty' ?
;
      Department of Printing
      Manipal Institute of Technology
      Manipal 576 104,
      India
;
data_I
_audit_creation_method     SHELXL-97
_chemical_name_systematic
;
2,6-Dichloro-3-nitropyridine
;
_chemical_name_common     ?
_chemical_formula_moiety     'C5 H2 Cl2 N2 O2'
_chemical_formula_sum     'C5 H2 Cl2 N2 O2'
_chemical_formula_iupac     'C5 H2 Cl2 N2 O2'
_chemical_formula_weight     192.99
_chemical_melting_point     ?
_symmetry_cell_setting     monoclinic
_symmetry_space_group_name_H-M     'P 21/c'
_symmetry_space_group_name_Hall     '-P 2ybc'
loop_
    _symmetry_equiv_pos_as_xyz
    'x, y, z'
    '-x, y+1/2, -z+1/2'
    '-x, -y, -z'
    'x, -y-1/2, z-1/2'
_cell_length_a     7.9021(8)
_cell_length_b     19.166(2)
_cell_length_c     11.0987(9)
_cell_angle_alpha     90.00
_cell_angle_beta     122.072(5)
_cell_angle_gamma     90.00
_cell_volume     1424.4(2)
_cell_formula_units_Z     8
_cell_measurement_reflns_used     3419
_cell_measurement_theta_min     2.41
_cell_measurement_theta_max     31.69
_cell_measurement_temperature     296(2)
_exptl_crystal_description     'block'
_exptl_crystal_colour     'yellow'
_exptl_crystal_size_max     0.40
_exptl_crystal_size_mid     0.27
_exptl_crystal_size_min     0.24
_exptl_crystal_density_diffrn     1.800
_exptl_crystal_density_meas     ?
_exptl_crystal_density_method     'not measured'
_exptl_crystal_F_000     768
_exptl_absorpt_coefficient_mu     0.853
_exptl_absorpt_correction_type     multi-scan
_exptl_absorpt_process_details     '(SADABS; Bruker, 2009)'
_exptl_absorpt_correction_T_min     0.7271
_exptl_absorpt_correction_T_max     0.8214
_exptl_special_details
;
;
_diffrn_ambient_temperature     296(2)
_diffrn_radiation_type     MoK\a
_diffrn_radiation_wavelength     0.71073
_diffrn_radiation_source     'fine-focus sealed tube'
_diffrn_radiation_monochromator     graphite
_diffrn_measurement_device_type
;
Bruker SMART APEXII DUO CCD area-detector
;
_diffrn_measurement_method     '\f and \w'
_diffrn_detector_area_resol_mean     ?
_diffrn_reflns_number     16845
_diffrn_reflns_av_R_equivalents     0.0596
_diffrn_reflns_av_sigmaI/netI     0.0570
_diffrn_reflns_theta_min     2.41
_diffrn_reflns_theta_max     31.80
_diffrn_reflns_theta_full     31.80
_diffrn_measured_fraction_theta_max     0.990
_diffrn_measured_fraction_theta_full     0.990
_diffrn_reflns_limit_h_min     -11
_diffrn_reflns_limit_h_max     11
_diffrn_reflns_limit_k_min     -28
_diffrn_reflns_limit_k_max     28
_diffrn_reflns_limit_l_min     -16
_diffrn_reflns_limit_l_max     16
_refine_special_details
;
Refinement of <i>F</i>^2^ against ALL reflections. The weighted <i>R</i>-factor
<i>wR</i> and goodness of fit <i>S</i> are based on <i>F</i>^2^, conventional
<i>R</i>-factors <i>R</i> are based on <i>F</i>, with <i>F</i> set to zero for
negative <i>F</i>^2^. The threshold expression of <i>F</i>^2^ >
\s(<i>F</i>^2^) is used only for calculating <i>R</i>-factors(gt) <i>etc</i>.
and is not relevant to the choice of reflections for refinement.
<i>R</i>-factors based on <i>F</i>^2^ are statistically about twice as large
as those based on <i>F</i>, and <i>R</i>- factors based on ALL data will be
even larger.
;
_reflns_number_total     4817
_reflns_number_gt     2323
_reflns_threshold_expression     I>2\s(I)
_refine_ls_structure_factor_coef     Fsqd
_refine_ls_matrix_type     full
_refine_ls_R_factor_all     0.1418
_refine_ls_R_factor_gt     0.0667
_refine_ls_wR_factor_gt     0.1466
_refine_ls_wR_factor_ref     0.1802
_refine_ls_goodness_of_fit_ref     1.079
_refine_ls_restrained_S_all     1.079
_refine_ls_number_reflns     4817
_refine_ls_number_parameters     199
_refine_ls_number_restraints     0
_refine_ls_hydrogen_treatment     constr
_refine_ls_weighting_scheme     calc
_refine_ls_weighting_details
         'calc w=1/[\s^2^(Fo^2^)+(0.0527P)^2^+1.2999P] where P=(Fo^2^+2Fc^2^)/3'
_atom_sites_solution_hydrogens     geom
_atom_sites_solution_primary     direct
_atom_sites_solution_secondary     difmap
_refine_ls_shift/su_max     0.001
_refine_ls_shift/su_mean     0.000
_refine_diff_density_max     0.547
_refine_diff_density_min     -0.417
_refine_ls_extinction_method     none
_refine_ls_extinction_coef     ?
loop_
    _atom_type_symbol
    _atom_type_description
    _atom_type_scat_dispersion_real
    _atom_type_scat_dispersion_imag
    _atom_type_scat_source
    'C' 'C' 0.0033 0.0016
                         'International Tables Vol C Tables 4.2.6.8 and 6.1.1.4'
    'H' 'H' 0.0000 0.0000
                         'International Tables Vol C Tables 4.2.6.8 and 6.1.1.4'
    'N' 'N' 0.0061 0.0033
                         'International Tables Vol C Tables 4.2.6.8 and 6.1.1.4'
    'O' 'O' 0.0106 0.0060
                         'International Tables Vol C Tables 4.2.6.8 and 6.1.1.4'
    'Cl' 'Cl' 0.1484 0.1585
                         'International Tables Vol C Tables 4.2.6.8 and 6.1.1.4'
_computing_data_collection     'APEX2 (Bruker, 2009)'
_computing_cell_refinement     'SAINT (Bruker, 2009)'
_computing_data_reduction     'SAINT (Bruker, 2009)'
_computing_structure_solution     'SHELXTL (Sheldrick, 2008)'
_computing_structure_refinement     'SHELXTL (Sheldrick, 2008)'
_computing_molecular_graphics     'SHELXTL (Sheldrick, 2008)'
_computing_publication_material
;
SHELXTL (Sheldrick, 2008) and PLATON (Spek, 2009)
;
loop_
    _atom_site_type_symbol
    _atom_site_label
    _atom_site_fract_x
    _atom_site_fract_y
    _atom_site_fract_z
    _atom_site_U_iso_or_equiv
    _atom_site_adp_type
    _atom_site_calc_flag
    _atom_site_refinement_flags
    _atom_site_occupancy
    _atom_site_symmetry_multiplicity
    _atom_site_disorder_assembly
    _atom_site_disorder_group
    Cl Cl1A 0.51344(18) 0.68002(5) 0.26085(12) 0.0667(3) Uani d . 1 1 . .
    Cl Cl2A 0.49627(16) 0.91466(4) 0.03753(9) 0.0540(3) Uani d . 1 1 . .
    O O1A 0.6135(4) 1.00995(14) 0.4256(3) 0.0656(8) Uani d . 1 1 . .
    O O2A 0.4472(5) 1.01996(13) 0.1975(3) 0.0641(8) Uani d . 1 1 . .
    N N1A 0.5042(4) 0.80475(13) 0.1709(3) 0.0411(6) Uani d . 1 1 . .
    N N2A 0.5284(4) 0.98557(14) 0.3053(3) 0.0433(6) Uani d . 1 1 . .
    C C1A 0.5404(5) 0.87035(18) 0.4058(3) 0.0445(8) Uani d . 1 1 . .
    H H1A 0.5538 0.8926 0.4848 0.053 Uiso calc R 1 1 . .
    C C2A 0.5356(5) 0.79924(18) 0.3979(4) 0.0463(8) Uani d . 1 1 . .
    H H2A 0.5436 0.7720 0.4701 0.056 Uiso calc R 1 1 . .
    C C3A 0.5182(5) 0.76941(15) 0.2786(3) 0.0397(7) Uani d . 1 1 . .
    C C4A 0.5072(5) 0.87406(15) 0.1788(3) 0.0359(7) Uani d . 1 1 . .
    C C5A 0.5251(5) 0.90936(15) 0.2945(3) 0.0351(7) Uani d . 1 1 . .
    Cl Cl1B 1.01800(19) 0.67408(5) 0.25606(12) 0.0673(3) Uani d . 1 1 . .
    Cl Cl2B 0.98563(15) 0.91167(5) 0.03234(9) 0.0532(3) Uani d . 1 1 . .
    O O1B 0.9156(5) 1.00415(15) 0.3366(3) 0.0731(9) Uani d . 1 1 . .
    O O2B 1.1216(5) 1.01192(14) 0.2658(3) 0.0663(8) Uani d . 1 1 . .
    N N1B 1.0071(4) 0.79906(13) 0.1667(3) 0.0403(6) Uani d . 1 1 . .
    N N2B 1.0196(5) 0.97918(15) 0.2975(3) 0.0470(7) Uani d . 1 1 . .
    C C1B 1.0342(5) 0.86410(18) 0.4000(3) 0.0450(8) Uani d . 1 1 . .
    H H1B 1.0422 0.8863 0.4773 0.054 Uiso calc R 1 1 . .
    C C2B 1.0342(5) 0.79259(19) 0.3928(4) 0.0481(8) Uani d . 1 1 . .
    H H2B 1.0421 0.7650 0.4646 0.058 Uiso calc R 1 1 . .
    C C3B 1.0218(5) 0.76313(16) 0.2741(3) 0.0427(8) Uani d . 1 1 . .
    C C4B 1.0086(5) 0.86795(16) 0.1754(3) 0.0356(7) Uani d . 1 1 . .
    C C5B 1.0219(5) 0.90270(16) 0.2895(3) 0.0376(7) Uani d . 1 1 . .
loop_
    _atom_site_aniso_label
    _atom_site_aniso_U_11
    _atom_site_aniso_U_22
    _atom_site_aniso_U_33
    _atom_site_aniso_U_12
    _atom_site_aniso_U_13
    _atom_site_aniso_U_23
    Cl1A 0.0972(8) 0.0347(4) 0.0768(7) 0.0060(5) 0.0521(7) 0.0129(4)
    Cl2A 0.0868(7) 0.0430(4) 0.0416(5) -0.0036(4) 0.0405(5) 0.0053(3)
    O1A 0.085(2) 0.0609(17) 0.0551(16) -0.0130(15) 0.0404(16) -0.0206(13)
    O2A 0.093(2) 0.0406(13) 0.0633(17) 0.0096(13) 0.0444(17) 0.0094(12)
    N1A 0.0520(18) 0.0343(12) 0.0418(15) 0.0003(12) 0.0281(14) 0.0016(11)
    N2A 0.0494(17) 0.0377(13) 0.0509(17) -0.0023(12) 0.0321(15) -0.0046(12)
    C1A 0.049(2) 0.056(2) 0.0346(17) 0.0028(16) 0.0257(17) 0.0035(14)
    C2A 0.050(2) 0.055(2) 0.0391(18) 0.0067(16) 0.0274(17) 0.0137(15)
    C3A 0.0457(19) 0.0331(14) 0.0429(18) 0.0047(13) 0.0252(17) 0.0086(13)
    C4A 0.0435(19) 0.0332(14) 0.0329(16) 0.0010(13) 0.0215(15) 0.0025(11)
    C5A 0.0392(18) 0.0337(14) 0.0353(16) 0.0015(13) 0.0218(14) 0.0012(12)
    Cl1B 0.0970(9) 0.0390(5) 0.0691(7) 0.0050(5) 0.0463(6) 0.0105(4)
    Cl2B 0.0762(7) 0.0501(5) 0.0381(4) -0.0015(4) 0.0335(5) 0.0079(3)
    O1B 0.084(2) 0.0648(18) 0.093(2) 0.0032(15) 0.062(2) -0.0159(16)
    O2B 0.093(2) 0.0517(15) 0.0721(18) -0.0135(15) 0.0556(18) -0.0038(13)
    N1B 0.0452(16) 0.0392(14) 0.0387(15) 0.0028(12) 0.0238(13) 0.0050(11)
    N2B 0.0530(18) 0.0447(15) 0.0421(16) -0.0030(14) 0.0244(15) -0.0050(12)
    C1B 0.051(2) 0.0542(19) 0.0355(17) -0.0033(16) 0.0268(17) -0.0007(14)
    C2B 0.052(2) 0.059(2) 0.0369(18) -0.0006(17) 0.0255(17) 0.0104(15)
    C3B 0.046(2) 0.0391(16) 0.0417(19) 0.0036(14) 0.0224(17) 0.0085(14)
    C4B 0.0360(18) 0.0426(16) 0.0296(15) 0.0014(13) 0.0183(14) 0.0045(12)
    C5B 0.0385(18) 0.0420(16) 0.0358(16) -0.0011(14) 0.0221(15) 0.0013(13)
_geom_special_details
;
All e.s.d.'s (except the e.s.d. in the dihedral angle between two l.s. planes)
are estimated using the full covariance matrix. The cell e.s.d.'s are taken
into account individually in the estimation of e.s.d.'s in distances, angles
and torsion angles; correlations between e.s.d.'s in cell parameters are only
used when they are defined by crystal symmetry. An approximate (isotropic)
treatment of cell e.s.d.'s is used for estimating e.s.d.'s involving l.s.
planes.
;
loop_
    _geom_bond_atom_site_label_1
    _geom_bond_atom_site_label_2
    _geom_bond_site_symmetry_2
    _geom_bond_distance
    _geom_bond_publ_flag
    Cl1A C3A . 1.723(3) ?
    Cl2A C4A . 1.711(3) ?
    O1A N2A . 1.224(3) ?
    O2A N2A . 1.209(4) ?
    N1A C4A . 1.331(4) ?
    N1A C3A . 1.326(4) ?
    N2A C5A . 1.465(4) ?
    C1A C2A . 1.365(5) ?
    C1A C5A . 1.393(4) ?
    C1A H1A . 0.9300 ?
    C2A C3A . 1.381(5) ?
    C2A H2A . 0.9300 ?
    C4A C5A . 1.391(4) ?
    Cl1B C3B . 1.717(3) ?
    Cl2B C4B . 1.717(3) ?
    O1B N2B . 1.214(4) ?
    O2B N2B . 1.211(4) ?
    N1B C4B . 1.323(4) ?
    N1B C3B . 1.327(4) ?
    N2B C5B . 1.469(4) ?
    C1B C2B . 1.373(5) ?
    C1B C5B . 1.391(4) ?
    C1B H1B . 0.9300 ?
    C2B C3B . 1.389(5) ?
    C2B H2B . 0.9300 ?
    C4B C5B . 1.385(4) ?
loop_
    _geom_angle_atom_site_label_1
    _geom_angle_atom_site_label_2
    _geom_angle_atom_site_label_3
    _geom_angle_site_symmetry_1
    _geom_angle_site_symmetry_3
    _geom_angle
    _geom_angle_publ_flag
    C4A N1A C3A . . 117.4(3) ?
    O2A N2A O1A . . 124.5(3) ?
    O2A N2A C5A . . 119.0(3) ?
    O1A N2A C5A . . 116.5(3) ?
    C2A C1A C5A . . 119.5(3) ?
    C2A C1A H1A . . 120.2 ?
    C5A C1A H1A . . 120.2 ?
    C1A C2A C3A . . 117.4(3) ?
    C1A C2A H2A . . 121.3 ?
    C3A C2A H2A . . 121.3 ?
    N1A C3A C2A . . 124.8(3) ?
    N1A C3A Cl1A . . 114.8(2) ?
    C2A C3A Cl1A . . 120.4(2) ?
    N1A C4A C5A . . 122.4(3) ?
    N1A C4A Cl2A . . 113.8(2) ?
    C5A C4A Cl2A . . 123.8(2) ?
    C1A C5A C4A . . 118.4(3) ?
    C1A C5A N2A . . 118.2(3) ?
    C4A C5A N2A . . 123.3(3) ?
    C4B N1B C3B . . 117.3(3) ?
    O2B N2B O1B . . 125.5(3) ?
    O2B N2B C5B . . 117.9(3) ?
    O1B N2B C5B . . 116.6(3) ?
    C2B C1B C5B . . 118.8(3) ?
    C2B C1B H1B . . 120.6 ?
    C5B C1B H1B . . 120.6 ?
    C1B C2B C3B . . 117.3(3) ?
    C1B C2B H2B . . 121.4 ?
    C3B C2B H2B . . 121.4 ?
    N1B C3B C2B . . 124.7(3) ?
    N1B C3B Cl1B . . 115.0(3) ?
    C2B C3B Cl1B . . 120.2(3) ?
    N1B C4B C5B . . 122.7(3) ?
    N1B C4B Cl2B . . 115.3(2) ?
    C5B C4B Cl2B . . 122.0(2) ?
    C4B C5B C1B . . 119.1(3) ?
    C4B C5B N2B . . 122.5(3) ?
    C1B C5B N2B . . 118.4(3) ?
loop_
    _geom_torsion_atom_site_label_1
    _geom_torsion_atom_site_label_2
    _geom_torsion_atom_site_label_3
    _geom_torsion_atom_site_label_4
    _geom_torsion_site_symmetry_1
    _geom_torsion_site_symmetry_2
    _geom_torsion_site_symmetry_3
    _geom_torsion_site_symmetry_4
    _geom_torsion
    _geom_torsion_publ_flag
    C5A C1A C2A C3A . . . . 0.9(5) ?
    C4A N1A C3A C2A . . . . 0.0(5) ?
    C4A N1A C3A Cl1A . . . . -180.0(3) ?
    C1A C2A C3A N1A . . . . -0.6(6) ?
    C1A C2A C3A Cl1A . . . . 179.4(3) ?
    C3A N1A C4A C5A . . . . 0.3(5) ?
    C3A N1A C4A Cl2A . . . . 178.0(2) ?
    C2A C1A C5A C4A . . . . -0.6(5) ?
    C2A C1A C5A N2A . . . . 179.3(3) ?
    N1A C4A C5A C1A . . . . 0.0(5) ?
    Cl2A C4A C5A C1A . . . . -177.5(3) ?
    N1A C4A C5A N2A . . . . -179.9(3) ?
    Cl2A C4A C5A N2A . . . . 2.6(5) ?
    O2A N2A C5A C1A . . . . -153.8(3) ?
    O1A N2A C5A C1A . . . . 25.6(4) ?
    O2A N2A C5A C4A . . . . 26.1(5) ?
    O1A N2A C5A C4A . . . . -154.5(3) ?
    C5B C1B C2B C3B . . . . 0.0(5) ?
    C4B N1B C3B C2B . . . . 1.5(5) ?
    C4B N1B C3B Cl1B . . . . 179.7(2) ?
    C1B C2B C3B N1B . . . . -1.1(6) ?
    C1B C2B C3B Cl1B . . . . -179.2(3) ?
    C3B N1B C4B C5B . . . . -0.9(5) ?
    C3B N1B C4B Cl2B . . . . -179.1(2) ?
    N1B C4B C5B C1B . . . . 0.0(5) ?
    Cl2B C4B C5B C1B . . . . 178.1(3) ?
    N1B C4B C5B N2B . . . . -178.8(3) ?
    Cl2B C4B C5B N2B . . . . -0.7(5) ?
    C2B C1B C5B C4B . . . . 0.5(5) ?
    C2B C1B C5B N2B . . . . 179.3(3) ?
    O2B N2B C5B C4B . . . . -44.8(5) ?
    O1B N2B C5B C4B . . . . 135.7(4) ?
    O2B N2B C5B C1B . . . . 136.4(3) ?
    O1B N2B C5B C1B . . . . -43.0(5) ?
