# Supplementary material for: 2,6-Dichloro-3-nitro­pyridine
Source: Acta Crystallogr Sect E Struct Rep Online. 2011 Jun 25;67(Pt 7):o1785. doi: 10.1107/S1600536811023683 (PMC3152078; doi:10.1107/S1600536811023683)
Supplement: Supplementary file 2 [file e-67-o1785-Isup2.hkl]

# 
# h,k,l, Fc-squared, Fo-squared, sigma(Fo-squared) and status flag 
# 
data_I
_shelx_title ' ph1 in P2(1)/c RT' 
_shelx_refln_list_code          4 
_shelx_F_calc_maximum      198.70 
_exptl_crystal_F_000       768.00 
_reflns_d_resolution_high  0.6745 
 
loop_ 
 _symmetry_equiv_pos_as_xyz 
 'x, y, z' 
 '-x, y+1/2, -z+1/2' 
 '-x, -y, -z' 
 'x, -y-1/2, z-1/2' 
 
_cell_length_a     7.9021 
_cell_length_b    19.1660 
_cell_length_c    11.0987 
_cell_angle_alpha  90.000 
_cell_angle_beta  122.072 
_cell_angle_gamma  90.000 
 
_shelx_F_squared_multiplier     1.000 
 
loop_ 
 _refln_index_h 
 _refln_index_k 
 _refln_index_l 
 _refln_F_squared_calc 
 _refln_F_squared_meas 
 _refln_F_squared_sigma 
 _refln_observed_status 
   3   0   0       58.94       53.41      7.25 o 
   4   0   0    22739.00    23056.34    713.36 o 
   5   0   0        0.75       -6.63      6.63 o 
   6   0   0     2935.87     3134.28    134.46 o 
   7   0   0        3.43       -4.19      7.28 o 
   8   0   0      303.15      421.25     17.77 o 
   9   0   0        2.16      -18.03     19.04 o 
   1   1   0        2.35        1.65      1.37 o 
   2   1   0     3216.20     3768.83    107.14 o 
   3   1   0        3.34        4.27      2.10 o 
   4   1   0     2282.06     2463.80     63.27 o 
   5   1   0        0.72       -4.74      4.74 o 
   6   1   0      766.79      854.27     29.99 o 
   7   1   0        0.03        2.53      5.08 o 
   8   1   0      179.22      220.87     12.93 o 
   9   1   0        0.07      -13.11     13.11 o 
   1   2   0       71.61       56.57      2.70 o 
   2   2   0      574.36      587.18     46.70 o 
   3   2   0      112.69      105.58      8.40 o 
   4   2   0     1515.91     1569.87     49.47 o 
   5   2   0        6.69        1.81      4.01 o 
   6   2   0      124.14      160.40     13.61 o 
   7   2   0        0.42        1.08      4.99 o 
   8   2   0        2.11       24.58      8.21 o 
   9   2   0        0.45       -4.65      9.97 o 
   1   3   0       83.09       79.60      6.13 o 
   2   3   0      119.43      136.78     14.63 o 
   3   3   0      163.03      156.48      5.44 o 
   4   3   0       32.42       37.19      7.56 o 
   5   3   0       60.76       66.20      4.96 o 
   6   3   0        4.65       34.37      6.23 o 
   7   3   0       13.96       15.14      6.92 o 
   8   3   0        0.25       -6.39      9.97 o 
   9   3   0        1.44       -2.99      7.89 o 
   1   4   0       57.40       55.74      3.98 o 
   2   4   0     1613.25     1571.59     37.72 o 
   3   4   0      146.44      125.18      5.94 o 
   4   4   0     2293.62     2221.73     43.70 o 
   5   4   0       25.99       20.24      3.75 o 
   6   4   0      270.36      287.15     15.04 o 
   7   4   0        1.69       -1.57      6.54 o 
   8   4   0       11.74        9.90      7.96 o 
   9   4   0        0.19       -8.10      8.42 o 
   1   5   0       38.05       31.45      2.81 o 
   2   5   0      214.53      227.05      8.08 o 
   3   5   0       66.31       63.75      4.40 o 
   4   5   0       44.80       63.09      9.85 o 
   5   5   0       20.08       24.28      4.48 o 
   6   5   0        4.80       11.36      7.10 o 
   7   5   0        4.86        0.84      6.68 o 
   8   5   0        0.45       -7.55      7.55 o 
   9   5   0        0.86       -2.92      8.24 o 
   1   6   0        8.87        9.06      2.37 o 
   2   6   0      249.60      226.67     13.98 o 
   3   6   0       25.03       23.76      2.84 o 
   4   6   0      450.63      447.93     12.04 o 
   5   6   0        4.04        4.37      4.35 o 
   6   6   0       84.26       76.60      9.01 o 
   7   6   0        0.05       -7.71      7.71 o 
   8   6   0        5.23        1.27      7.92 o 
   9   6   0        0.23        7.40      8.54 o 
   1   7   0        2.41       -1.55      2.36 o 
   2   7   0       57.16       55.97      3.50 o 
   3   7   0        0.04       -2.32      2.32 o 
   4   7   0      227.23      262.67     12.81 o 
   5   7   0        3.10       10.69      4.53 o 
   6   7   0       68.21       79.29      9.46 o 
   7   7   0        0.71       -4.48      6.56 o 
   8   7   0        0.74       -5.08      7.46 o 
   9   7   0        0.04       -3.73      7.99 o 
   0   8   0        6.27        9.70      4.56 o 
   1   8   0      483.89      464.43     24.63 o 
   2   8   0      896.40      761.04     16.93 o 
   3   8   0       66.90       64.37      4.33 o 
   4   8   0     1114.96     1019.29     26.59 o 
   5   8   0       15.85       14.54      4.81 o 
   6   8   0       85.39       82.40      7.85 o 
   7   8   0        4.83        5.82      6.83 o 
   8   8   0        0.16        0.70      7.64 o 
   9   8   0        0.72       -7.75      7.75 o 
   1   9   0        0.05        3.60      4.22 o 
   2   9   0        0.93       11.32      3.26 o 
   3   9   0        8.77        5.50      3.78 o 
   4   9   0       61.99       70.07      6.65 o 
   5   9   0       21.91       29.19      5.20 o 
   6   9   0       45.17       53.59      7.22 o 
   7   9   0        9.66        2.31      7.04 o 
   8   9   0        5.71       10.47      7.90 o 
   9   9   0        2.35        4.79      8.50 o 
   0  10   0    18905.65    20064.54    558.27 o 
   1  10   0      261.22      290.91     16.30 o 
   2  10   0     7105.89     7366.89    137.07 o 
   3  10   0      183.54      186.73      8.91 o 
   4  10   0      899.32      792.20     18.03 o 
   5  10   0       31.97       39.03      5.64 o 
   6  10   0      183.51      177.50     13.24 o 
   7  10   0        1.13       -5.61      7.00 o 
   8  10   0       25.34       19.47      8.24 o 
   9  10   0        0.04       -6.00      8.34 o 
   1  11   0       43.29       46.00      4.82 o 
   2  11   0       75.80       95.86      6.30 o 
   3  11   0       89.44       78.80      5.54 o 
   4  11   0      326.10      301.17     11.04 o 
   5  11   0       27.93       24.05      5.48 o 
   6  11   0      187.60      158.42     10.61 o 
   7  11   0        4.69       -2.62      6.90 o 
   8  11   0       36.25       21.19      8.35 o 
   9  11   0        0.17       -8.00      8.18 o 
   0  12   0     7083.53     6475.01    184.11 o 
   1  12   0       47.49       49.34      4.99 o 
   2  12   0     2730.95     2430.59     47.96 o 
   3  12   0        0.14       -3.41      3.41 o 
   4  12   0      358.86      319.15     11.29 o 
   5  12   0        3.85        0.98      5.81 o 
   6  12   0       70.12       80.49      8.38 o 
   7  12   0        1.61       -6.88      6.88 o 
   8  12   0        7.14        7.59      7.84 o 
   1  13   0       14.81       12.51      4.23 o 
   2  13   0        0.15        0.77      3.81 o 
   3  13   0       28.44       16.91      5.06 o 
   4  13   0       40.16       39.70      5.72 o 
   5  13   0       10.46       10.43      4.91 o 
   6  13   0       23.83       29.84      6.69 o 
   7  13   0        3.63       -1.74      7.10 o 
   8  13   0        1.86       -4.36      7.63 o 
   0  14   0      154.25      125.83      7.58 o 
   1  14   0       10.33        1.79      3.99 o 
   2  14   0      369.44      350.74     11.73 o 
   3  14   0        0.69       -4.42      4.42 o 
   4  14   0      233.22      242.43     12.91 o 
   5  14   0        1.28       -4.83      4.83 o 
   6  14   0       15.89       19.59      5.81 o 
   7  14   0        0.08       -2.37      7.41 o 
   8  14   0        0.14       -7.74      7.74 o 
   1  15   0       10.81        3.87      3.73 o 
   2  15   0       78.03       83.52      6.76 o 
   3  15   0       23.17       16.50      5.27 o 
   4  15   0        8.88       15.44      5.61 o 
   5  15   0       10.35        3.87      5.31 o 
   6  15   0        0.48       13.42      5.92 o 
   7  15   0        4.71       -6.65      7.34 o 
   8  15   0        0.38       -7.81      7.81 o 
   0  16   0       31.27       30.63      9.70 o 
   1  16   0      186.53      158.53      7.82 o 
   2  16   0        4.92       -2.34      5.39 o 
   3  16   0      132.93      119.52     10.91 o 
   4  16   0       31.97       44.38      6.79 o 
   5  16   0       38.07       39.97      7.09 o 
   6  16   0        1.88        9.81      7.32 o 
   7  16   0        4.32        1.86      7.63 o 
   8  16   0        0.17       -2.84      8.23 o 
   1  17   0       11.29       13.20      4.66 o 
   2  17   0        5.20        1.23      4.61 o 
   3  17   0       28.22       31.03      5.64 o 
   4  17   0       65.98       64.29      7.47 o 
   5  17   0       11.89       24.26      6.88 o 
   6  17   0       44.19       48.84      9.57 o 
   7  17   0        2.82        4.76      7.84 o 
   0  18   0      963.88      855.79     33.65 o 
   1  18   0      206.99      208.47     11.95 o 
   2  18   0      900.38      770.92     17.54 o 
   3  18   0       51.10       53.67      5.94 o 
   4  18   0      416.26      371.28     13.12 o 
   5  18   0        2.04        5.68      6.65 o 
   6  18   0       71.45       67.64     12.37 o 
   7  18   0        0.40       -8.24      9.51 o 
   1  19   0        0.01       -5.27      5.27 o 
   2  19   0        0.51        0.48      4.87 o 
   3  19   0        1.57       -3.92      5.01 o 
   4  19   0       20.69       38.11      8.42 o 
   5  19   0        1.61        7.77      6.84 o 
   6  19   0       10.62       21.56      8.52 o 
   7  19   0        0.01        0.85     13.33 o 
   0  20   0      669.56      692.26     29.81 o 
   1  20   0      109.23      109.56      9.63 o 
   2  20   0      521.10      546.24     17.61 o 
   3  20   0       43.69       42.71      7.05 o 
   4  20   0      164.38      164.83     10.40 o 
   5  20   0        9.65        7.92      7.13 o 
   6  20   0       13.75       18.27     11.14 o 
   7  20   0        1.31       14.42     17.03 o 
   1  21   0        0.13       10.05      7.15 o 
   2  21   0       18.81       34.22      6.40 o 
   3  21   0        0.15        3.59      6.36 o 
   4  21   0        3.37       16.65      7.08 o 
   5  21   0        1.30       13.83      7.43 o 
   6  21   0        0.16       -1.81      8.40 o 
   0  22   0      939.83      865.63     29.43 o 
   1  22   0       32.04       45.94      7.17 o 
   2  22   0      606.64      576.95     16.49 o 
   3  22   0       27.31       32.49      7.25 o 
   4  22   0      202.56      184.37     11.55 o 
   5  22   0       12.93       28.39      8.66 o 
   6  22   0       40.77       32.05      9.91 o 
   1  23   0        1.98       -3.07      7.80 o 
   2  23   0        5.41        2.37      6.05 o 
   3  23   0        5.41        0.93     10.14 o 
   4  23   0       28.86       23.07      7.85 o 
   5  23   0        2.98       19.69      7.86 o 
   0  24   0       66.24       68.59     11.56 o 
   1  24   0       35.31       48.19      7.37 o 
   2  24   0       47.17       58.38      7.84 o 
   3  24   0       10.41       17.93      8.95 o 
   4  24   0       24.53       50.91     12.40 o 
   5  24   0        0.69       12.02      7.99 o 
   1  25   0        0.00       30.55      6.98 o 
   2  25   0        0.31       31.69      7.31 o 
   3  25   0        0.03       51.82     12.28 o 
   4  25   0        1.86       59.86     12.75 o 
   0  26   0      193.77      263.14     23.18 o 
   1  26   0       56.90      135.83     14.73 o 
   2  26   0      133.48      175.30     29.94 o 
   3  26   0       35.03      113.54     19.26 o 
   1  27   0        1.72       46.87      9.65 o 
   2  27   0        5.45       57.31     25.34 o 
   0  28   0       67.63      180.86     27.57 o 
   1  28   0       14.49      164.27     24.58 o 
 -10   1   1       50.72       36.31     16.75 o 
  -9   1   1        0.07        0.99     10.12 o 
  -8   1   1      211.17      235.93     11.20 o 
  -7   1   1        0.40        6.79      4.84 o 
  -6   1   1      634.64      695.77     22.62 o 
  -5   1   1       33.73       43.43      4.03 o 
  -4   1   1     2642.49     2575.36     63.75 o 
  -3   1   1      134.50      144.40      4.23 o 
  -2   1   1     5941.00     5141.53    101.81 o 
  -1   1   1        4.41       -0.08      1.47 o 
   0   1   1      825.39      884.83     25.97 o 
   1   1   1       21.71       16.48      2.42 o 
   2   1   1      566.47      552.46     33.74 o 
   3   1   1       26.59       24.62      2.52 o 
   4   1   1      806.44      798.88     19.44 o 
   5   1   1        0.94       -1.39     11.63 o 
   6   1   1       42.73       58.27      7.36 o 
   7   1   1        0.57       -5.00      5.00 o 
   8   1   1        5.67       -5.01      7.96 o 
   9   1   1        0.01      -14.23     14.23 o 
 -10   2   1       15.73       -4.29     14.79 o 
  -9   2   1        2.70        4.14      8.06 o 
  -8   2   1      160.76      170.69     12.29 o 
  -7   2   1        9.66       16.65      4.87 o 
  -6   2   1      872.54      886.93     17.23 o 
  -5   2   1       33.38       38.19      3.73 o 
  -4   2   1     3274.74     3374.66     52.50 o 
  -3   2   1       80.90       71.85      4.37 o 
  -2   2   1     7845.72     7753.31    153.66 o 
  -1   2   1       10.60        2.91      1.38 o 
   0   2   1     5355.97     5430.06    264.72 o 
   1   2   1       21.75       18.12      2.55 o 
   2   2   1      602.03      707.97     35.08 o 
   3   2   1       11.52       11.93      2.48 o 
   4   2   1       17.92       35.38      4.50 o 
   5   2   1        2.09       -1.97      9.99 o 
   6   2   1        0.08       -2.41      5.86 o 
   7   2   1        0.07       -6.57      6.57 o 
   8   2   1        0.07       -4.03      7.86 o 
   9   2   1        0.05      -14.14     14.14 o 
 -10   3   1       11.46      -12.98     22.83 o 
  -9   3   1        0.06       -7.42      7.42 o 
  -8   3   1       35.54       23.82      7.82 o 
  -7   3   1        3.85        9.58      5.48 o 
  -6   3   1       78.36      169.62     12.44 o 
  -5   3   1        3.81        4.93      3.19 o 
  -4   3   1       13.80       22.22      9.75 o 
  -3   3   1       39.30       37.61      2.77 o 
  -2   3   1        0.15       -0.52      2.15 o 
  -1   3   1        2.17       -4.47      4.47 o 
   0   3   1     1201.76     1385.35     41.58 o 
   1   3   1      117.61      112.26      5.26 o 
   2   3   1      262.62      282.02     16.93 o 
   3   3   1      101.75       74.81      4.16 o 
   4   3   1       40.34       48.16      3.57 o 
   5   3   1        2.30       -0.12      5.02 o 
   6   3   1        0.22       -4.15      6.06 o 
   7   3   1        0.12       -6.48      6.48 o 
   8   3   1        7.69       10.27      7.87 o 
   9   3   1        0.10       -9.93      9.93 o 
 -10   4   1        0.11       -9.12      9.12 o 
  -9   4   1        0.43       -3.83      7.70 o 
  -8   4   1       10.21        7.01     10.31 o 
  -7   4   1        1.41       -1.77      6.19 o 
  -6   4   1      206.53      278.11     14.29 o 
  -5   4   1       22.32       21.52      3.37 o 
  -4   4   1     1354.42     1292.74     25.62 o 
  -3   4   1      172.03      144.81      5.42 o 
  -2   4   1     3371.61     3160.91     63.88 o 
  -1   4   1       95.98       83.52     12.60 o 
   0   4   1     4393.45     4674.92    132.86 o 
   1   4   1       11.60       12.92      1.77 o 
   2   4   1     2688.96     2299.91     94.87 o 
   3   4   1       24.85       27.09      3.57 o 
   4   4   1      560.33      543.77     16.89 o 
   5   4   1       12.37       16.97      4.95 o 
   6   4   1       29.30       36.33      8.35 o 
   7   4   1        3.75       -6.42      6.42 o 
   8   4   1        0.00       -3.69      7.44 o 
   9   4   1        0.50       -8.10      8.10 o 
 -10   5   1        0.44       -9.18      9.18 o 
  -9   5   1        1.05        0.54      7.69 o 
  -8   5   1       23.79       28.38      8.27 o 
  -7   5   1        7.65        2.87      6.43 o 
  -6   5   1      365.37      409.65     13.62 o 
  -5   5   1        1.85       -1.10      3.13 o 
  -4   5   1     1664.01     1598.60     26.15 o 
  -3   5   1       39.83       40.30      3.24 o 
  -2   5   1     6139.02     5893.15    128.49 o 
  -1   5   1        0.36        0.38      2.70 o 
   0   5   1    14553.25    15702.93    357.67 o 
   1   5   1       62.31       61.10      3.64 o 
   2   5   1     3887.21     3403.98     79.49 o 
   3   5   1       54.69       51.90      4.54 o 
   4   5   1      110.30      106.67      5.78 o 
   5   5   1        0.84       -1.30      6.04 o 
   6   5   1       20.68        8.94      7.66 o 
   7   5   1        0.06       -7.26      7.26 o 
   8   5   1        7.77        2.01      9.53 o 
   9   5   1        0.03       -4.37     11.09 o 
 -10   6   1        0.00       -8.40      8.40 o 
  -9   6   1        0.63        2.12      7.74 o 
  -8   6   1        0.04       -3.92      9.92 o 
  -7   6   1        1.42        1.60      6.39 o 
  -6   6   1        2.28       16.99      7.03 o 
  -5   6   1       12.21        7.97      3.62 o 
  -4   6   1        1.11       17.35      3.07 o 
  -3   6   1      296.61      252.65      7.50 o 
  -2   6   1      633.72      655.24     14.30 o 
  -1   6   1      425.03      389.63     15.79 o 
   0   6   1     1367.90     1523.68     45.11 o 
   1   6   1       92.21       91.79      4.27 o 
   2   6   1       47.60       66.69      6.55 o 
   3   6   1       27.20       17.38      4.35 o 
   4   6   1        9.83       13.78      3.50 o 
   5   6   1        5.96        0.58      6.29 o 
   6   6   1        0.03       -7.22      7.22 o 
   7   6   1        0.39       -2.62      6.62 o 
   8   6   1        0.53       -1.13      7.78 o 
   9   6   1        0.02       -2.23     14.29 o 
  -9   7   1        0.80       -5.42      8.73 o 
  -8   7   1       19.47       14.78      7.81 o 
  -7   7   1        3.10       -0.80      6.35 o 
  -6   7   1      221.94      247.84     11.11 o 
  -5   7   1        7.45        2.88      3.68 o 
  -4   7   1      933.93      866.68     19.76 o 
  -3   7   1       46.65       43.84      2.81 o 
  -2   7   1     3376.34     3162.03     44.57 o 
  -1   7   1        5.38        1.16      3.64 o 
   0   7   1     8579.47     8566.16    334.47 o 
   1   7   1        0.41       -2.54      2.56 o 
   2   7   1     2772.10     2531.47     40.34 o 
   3   7   1        3.06       -3.77      3.77 o 
   4   7   1      108.85       90.80      9.52 o 
   5   7   1        0.45       -2.73      6.29 o 
   6   7   1       12.07        7.01      7.82 o 
   7   7   1        0.00       -2.44      6.74 o 
   8   7   1        2.24        1.52      7.94 o 
   9   7   1        0.18       -8.16      8.16 o 
  -9   8   1        0.47       -5.30      7.96 o 
  -8   8   1       71.88       77.44      9.62 o 
  -7   8   1        5.09       10.13      6.85 o 
  -6   8   1      440.00      418.12     12.62 o 
  -5   8   1        0.15        4.55      5.57 o 
  -4   8   1     2372.08     2273.14     43.26 o 
  -3   8   1       74.18       67.86      3.96 o 
  -2   8   1    11026.64    11717.01    221.05 o 
  -1   8   1       57.32       54.74     10.43 o 
   0   8   1    14575.97    15573.92    604.32 o 
   1   8   1        0.09       -2.01      2.68 o 
   2   8   1     3210.47     3210.87     50.92 o 
   3   8   1        9.07        9.00      2.83 o 
   4   8   1      266.44      266.24     13.69 o 
   5   8   1       13.39        8.04      4.77 o 
   6   8   1       27.23       31.97      8.56 o 
   7   8   1        3.87       -6.49      6.84 o 
   8   8   1        1.10        9.85      8.17 o 
   9   8   1        0.53       -8.46     11.43 o 
  -9   9   1        0.66       -7.55      7.81 o 
  -8   9   1      127.45      124.74     10.65 o 
  -7   9   1        7.08        3.81      6.89 o 
  -6   9   1      340.61      378.11     11.38 o 
  -5   9   1        1.73        4.59      4.23 o 
  -4   9   1      715.35      720.12     19.45 o 
  -3   9   1        0.84        5.22      2.69 o 
  -2   9   1      306.21      318.14      8.80 o 
  -1   9   1       88.76       80.87      8.77 o 
   0   9   1      708.96      775.14     33.07 o 
   1   9   1       27.54       25.70      3.81 o 
   2   9   1      765.02      766.86     15.89 o 
   3   9   1        1.16        0.15      2.96 o 
   4   9   1      114.74      151.80     20.83 o 
   5   9   1        2.02       -2.42      4.69 o 
   6   9   1       83.72       80.90     10.19 o 
   7   9   1        0.25       -6.69      6.69 o 
   8   9   1       37.44       16.58      8.42 o 
   9   9   1        0.00      -15.10     15.10 o 
  -9  10   1        0.19       -7.76      7.81 o 
  -8  10   1       44.33       52.11     10.69 o 
  -7  10   1        1.29        4.25      7.11 o 
  -6  10   1      522.93      528.05     13.47 o 
  -5  10   1       11.24        7.85      4.42 o 
  -4  10   1     2731.66     2457.87     46.23 o 
  -3  10   1      272.85      259.13      7.11 o 
  -2  10   1     5404.06     5584.64     89.60 o 
  -1  10   1      363.39      399.41     22.37 o 
   0  10   1     5990.01     6331.61    147.35 o 
   1  10   1      102.87      125.63      8.55 o 
   2  10   1     4693.72     4587.48     78.39 o 
   3  10   1       49.33       57.97      5.16 o 
   4  10   1     1474.94     1405.01     31.22 o 
   5  10   1       15.85       10.33      5.36 o 
   6  10   1      164.36      194.07     22.06 o 
   7  10   1        2.03       -5.98      6.87 o 
   8  10   1        9.58        5.05      7.94 o 
  -9  11   1        1.33       -0.46      8.10 o 
  -8  11   1        0.01        6.42      7.58 o 
  -7  11   1        3.59       -1.90      6.87 o 
  -6  11   1        6.47       28.99      5.50 o 
  -5  11   1       44.36       34.50      5.06 o 
  -4  11   1      278.59      275.72      8.07 o 
  -3  11   1      103.57       86.69      5.28 o 
  -2  11   1     1685.66     1619.57     28.40 o 
  -1  11   1        1.46       -1.88      2.49 o 
   0  11   1     2562.53     2512.36     61.25 o 
   1  11   1       17.40       21.87      4.15 o 
   2  11   1     2952.78     2851.91     50.47 o 
   3  11   1       27.39       28.27      4.81 o 
   4  11   1     1657.26     1568.56     34.26 o 
   5  11   1       20.85       23.06      5.75 o 
   6  11   1      242.62      245.52     18.67 o 
   7  11   1        3.83       -7.02      7.02 o 
   8  11   1        8.10        7.09      8.28 o 
  -9  12   1        0.21       -5.11      7.91 o 
  -8  12   1        0.46       -0.98      7.30 o 
  -7  12   1        0.58       -3.95      6.91 o 
  -6  12   1        1.94        5.88      5.27 o 
  -5  12   1       32.87       24.08      4.99 o 
  -4  12   1       20.66       11.12      3.78 o 
  -3  12   1      258.30      227.86      7.42 o 
  -2  12   1      948.72      910.74     19.23 o 
  -1  12   1      209.37      195.55      7.33 o 
   0  12   1     1865.70     1800.86     39.22 o 
   1  12   1       28.62       25.81      4.45 o 
   2  12   1      270.55      247.94     11.36 o 
   3  12   1       15.77        5.74      3.70 o 
   4  12   1        1.99       19.46      5.72 o 
   5  12   1        6.82        8.93      5.41 o 
   6  12   1        0.35        5.45      7.97 o 
   7  12   1        0.96       -1.41      7.17 o 
   8  12   1        0.12       -3.03      8.29 o 
  -9  13   1        0.07       -1.72      8.57 o 
  -8  13   1        3.66       -7.17      7.17 o 
  -7  13   1        0.29       -6.63      6.63 o 
  -6  13   1       37.99       22.73      5.91 o 
  -5  13   1       25.73       19.58      5.09 o 
  -4  13   1      248.35      196.42      8.41 o 
  -3  13   1      101.85       89.30      5.47 o 
  -2  13   1      508.66      465.82     12.13 o 
  -1  13   1       32.40       32.08      3.48 o 
   0  13   1      169.24      146.37      5.24 o 
   1  13   1        0.59       -3.65      3.65 o 
   2  13   1      113.72      102.43      6.36 o 
   3  13   1        6.43       -1.43      3.72 o 
   4  13   1       78.37       90.67      8.08 o 
   5  13   1       13.80       17.63      5.98 o 
   6  13   1        0.62        7.01      8.24 o 
   7  13   1        5.98       -4.41      7.28 o 
   8  13   1        3.61       -0.98      8.21 o 
  -8  14   1        1.90       -7.16      7.16 o 
  -7  14   1        0.00       -6.81      6.81 o 
  -6  14   1       32.45       24.49      6.18 o 
  -5  14   1        5.60       -0.30      4.94 o 
  -4  14   1       72.31       42.23      5.96 o 
  -3  14   1       33.56       32.24      4.68 o 
  -2  14   1       17.93       11.19      9.60 o 
  -1  14   1        6.73       -2.33      3.20 o 
   0  14   1      160.41      173.44     10.94 o 
   1  14   1      159.42      149.55     12.56 o 
   2  14   1        0.21       -4.31      4.31 o 
   3  14   1       98.76       87.89      7.06 o 
   4  14   1       11.57       12.22      6.11 o 
   5  14   1       28.27       27.51      6.58 o 
   6  14   1        1.06       -6.64      6.64 o 
   7  14   1        5.99        8.10      7.64 o 
   8  14   1        3.89       -1.73      8.32 o 
  -8  15   1        5.14        5.04      7.85 o 
  -7  15   1        0.26        0.23      7.27 o 
  -6  15   1        5.92       25.08      6.18 o 
  -5  15   1        2.83       -5.48      5.48 o 
  -4  15   1        1.43       10.82      5.44 o 
  -3  15   1       22.93       13.92      4.43 o 
  -2  15   1       21.97       14.88      4.78 o 
  -1  15   1        8.59        2.10      3.16 o 
   0  15   1      241.91      220.28      8.38 o 
   1  15   1        3.19       -0.50      6.27 o 
   2  15   1      119.53      115.32      7.34 o 
   3  15   1        1.29        1.09      6.12 o 
   4  15   1        2.08        4.46      6.11 o 
   5  15   1        0.06        4.80      6.08 o 
   6  15   1        0.49        0.79      6.88 o 
   7  15   1        0.02       -4.19      7.66 o 
   8  15   1        1.81        1.43      8.74 o 
  -8  16   1       37.50       16.50      9.51 o 
  -7  16   1        0.02        1.31      7.35 o 
  -6  16   1      360.78      372.06     12.74 o 
  -5  16   1       10.01       19.61      6.59 o 
  -4  16   1     1411.42     1301.38     26.55 o 
  -3  16   1       92.77      108.89      6.84 o 
  -2  16   1     1953.13     1791.02     30.34 o 
  -1  16   1       60.68       57.08      4.82 o 
   0  16   1     1652.53     1446.58     34.22 o 
   1  16   1        3.39        3.71      4.59 o 
   2  16   1     1301.88     1132.91     23.84 o 
   3  16   1        2.45       -5.79      7.83 o 
   4  16   1      384.85      368.62     22.90 o 
   5  16   1        2.28        4.93      6.36 o 
   6  16   1       22.34        9.20      7.52 o 
   7  16   1        1.14       -3.66     10.35 o 
  -8  17   1       20.94       18.00     12.57 o 
  -7  17   1        0.80        0.36      9.17 o 
  -6  17   1      138.32      150.83     16.25 o 
  -5  17   1       12.67       21.64      6.69 o 
  -4  17   1      465.32      496.41     14.62 o 
  -3  17   1       33.68       44.28      5.46 o 
  -2  17   1      842.93      835.06     16.76 o 
  -1  17   1        2.55        5.71      6.61 o 
   0  17   1      838.56      810.38     19.97 o 
   1  17   1        8.40        8.74      4.60 o 
   2  17   1      219.61      212.55      9.60 o 
   3  17   1       12.11       -1.89      7.08 o 
   4  17   1        7.53       12.59      8.54 o 
   5  17   1        2.88        0.46      6.39 o 
   6  17   1        0.50        5.10      7.46 o 
   7  17   1        0.00       -2.52      8.18 o 
  -8  18   1        0.18        3.53     10.66 o 
  -7  18   1        6.26       -1.55     13.21 o 
  -6  18   1        2.38        6.65      6.95 o 
  -5  18   1        4.30        6.10      6.37 o 
  -4  18   1       60.87       63.47      7.29 o 
  -3  18   1        1.30        5.47      4.71 o 
  -2  18   1      589.13      615.98     13.98 o 
  -1  18   1        0.08        2.57      5.31 o 
   0  18   1      927.19      983.85     23.23 o 
   1  18   1        3.80        1.43      4.36 o 
   2  18   1      203.55      200.76      9.73 o 
   3  18   1        0.75       -7.17      7.17 o 
   4  18   1        5.31        5.90      7.31 o 
   5  18   1        2.52       11.19      6.89 o 
   6  18   1        0.02       -1.12      9.02 o 
   7  18   1        0.42        1.82     11.94 o 
  -7  19   1        2.11       -9.74      9.74 o 
  -6  19   1       15.20        9.63      7.85 o 
  -5  19   1        0.81       10.15      6.71 o 
  -4  19   1       44.66       35.08      6.76 o 
  -3  19   1        0.11       -3.67      4.81 o 
  -2  19   1      147.59      156.00      7.78 o 
  -1  19   1       13.66       13.37      5.56 o 
   0  19   1      334.92      369.02     13.05 o 
   1  19   1       43.85       47.57      6.35 o 
   2  19   1      219.50      235.77     10.36 o 
   3  19   1       35.69       40.76      8.78 o 
   4  19   1       50.09       57.01      7.56 o 
   5  19   1       11.65       14.58      7.12 o 
   6  19   1        8.28        4.02      9.54 o 
  -7  20   1        4.30       -9.70     14.04 o 
  -6  20   1       19.75       21.32      7.77 o 
  -5  20   1       10.73       15.65      7.03 o 
  -4  20   1       40.61       31.80      7.04 o 
  -3  20   1       15.12       17.99      5.67 o 
  -2  20   1      155.64      124.80      9.81 o 
  -1  20   1       59.96       71.44      7.72 o 
   0  20   1      177.15      160.44     10.23 o 
   1  20   1       78.82       78.65      7.82 o 
   2  20   1       16.51        7.36      5.12 o 
   3  20   1       16.46       14.46      7.77 o 
   4  20   1        0.13        4.54      6.70 o 
   5  20   1        0.52        3.73      7.01 o 
   6  20   1        1.68        6.03      9.95 o 
  -7  21   1        2.89        3.19     16.54 o 
  -6  21   1       22.26       17.70      8.92 o 
  -5  21   1        3.70       16.55      7.40 o 
  -4  21   1       50.67       54.82      7.69 o 
  -3  21   1        1.56        6.79      5.51 o 
  -2  21   1       68.61       76.97      8.04 o 
  -1  21   1        4.24       14.11      6.49 o 
   0  21   1       43.22       48.27      7.18 o 
   1  21   1        6.47       17.25      6.12 o 
   2  21   1       27.11       28.31      7.03 o 
   3  21   1        2.60        3.50      7.02 o 
   4  21   1        7.98       19.20      7.62 o 
   5  21   1        0.16       10.99      7.59 o 
   6  21   1        0.04       -3.09     10.10 o 
  -6  22   1       20.68        8.48      9.04 o 
  -5  22   1        7.38       15.00      7.66 o 
  -4  22   1       91.63       79.96      8.73 o 
  -3  22   1       54.00       64.83      9.65 o 
  -2  22   1      116.01      104.80     10.63 o 
  -1  22   1       60.03       65.46      7.91 o 
   0  22   1      131.72      101.02      8.81 o 
   1  22   1       27.97       30.44      6.86 o 
   2  22   1      199.33      201.91     11.86 o 
   3  22   1       14.96       22.14      7.50 o 
   4  22   1      102.78      114.73     10.11 o 
   5  22   1        4.10       24.80      8.19 o 
  -6  23   1        3.76        1.93      9.97 o 
  -5  23   1       13.46       10.42      9.03 o 
  -4  23   1       21.99       25.67      7.74 o 
  -3  23   1       28.01       37.99     11.09 o 
  -2  23   1       76.55       76.11      9.00 o 
  -1  23   1        5.77       16.59      7.13 o 
   0  23   1      137.79      142.99     16.08 o 
   1  23   1        6.32       13.61      7.92 o 
   2  23   1      150.87      186.46     15.51 o 
   3  23   1       20.32       42.80     11.69 o 
   4  23   1       75.22       89.55      9.75 o 
   5  23   1       11.08       23.93      8.34 o 
  -5  24   1        2.90       24.50      9.64 o 
  -4  24   1       14.68       41.15     15.09 o 
  -3  24   1        7.86        6.30      9.85 o 
  -2  24   1      135.90      149.97     13.25 o 
  -1  24   1        0.25        3.40      8.64 o 
   0  24   1      239.57      248.82     18.34 o 
   1  24   1        3.03       10.78      8.22 o 
   2  24   1       94.47       98.89     13.64 o 
   3  24   1        0.84       32.42     11.78 o 
   4  24   1       19.73       27.10      8.12 o 
  -4  25   1       40.15       91.25     17.43 o 
  -3  25   1       14.15       41.28     11.48 o 
  -2  25   1       52.79       93.82      9.75 o 
  -1  25   1        8.80       35.15      8.98 o 
   0  25   1       29.21       54.81      9.43 o 
   1  25   1        0.47       26.73      7.53 o 
   2  25   1       10.82       26.33     10.98 o 
   3  25   1        0.20       37.94     11.98 o 
   4  25   1        2.85       29.94     14.32 o 
  -4  26   1      164.97      267.41     34.45 o 
  -3  26   1       32.42       92.97     17.14 o 
  -2  26   1      257.79      357.70     16.08 o 
  -1  26   1       78.73      151.33     12.83 o 
   0  26   1      241.18      332.43     15.71 o 
   1  26   1       83.26      114.12     14.93 o 
   2  26   1      171.14      215.65     18.39 o 
   3  26   1       29.04       75.11     23.29 o 
  -2  27   1       25.74       84.77     11.09 o 
  -1  27   1        4.33       41.89      8.43 o 
   0  27   1        6.77       42.13      8.32 o 
   1  27   1        3.03       47.21     10.48 o 
   2  27   1        0.39       61.41     20.85 o 
  -1  28   1        1.50       39.83     13.86 o 
   0  28   1        3.27       34.25     12.61 o 
   1  28   1        2.44       24.92     18.12 o 
 -10   0   2       60.76       47.29     23.16 o 
  -9   0   2        1.98       -9.27     13.42 o 
  -8   0   2      466.45      496.87     18.29 o 
  -7   0   2        5.03       13.67      7.07 o 
  -6   0   2     1999.72     1984.82     49.01 o 
  -5   0   2      415.00      422.82     11.61 o 
  -4   0   2     9211.72     9219.56    158.94 o 
  -3   0   2     4143.53     3909.93     82.19 o 
  -2   0   2    39481.98    37893.91   1052.57 o 
   0   0   2    29394.65    31511.12    874.87 o 
   1   0   2     1785.92     1691.44    107.95 o 
   2   0   2     1777.45     1820.19     39.51 o 
   3   0   2       40.64       22.01      9.91 o 
   4   0   2        3.43       19.85      6.33 o 
   5   0   2        3.59       11.51     15.82 o 
   6   0   2        7.83        5.18      8.88 o 
   7   0   2        0.24       -9.85      9.85 o 
   8   0   2        3.89      -19.04     19.04 o 
   9   0   2        0.41      -21.11     21.11 o 
 -10   1   2       86.73       44.57     16.46 o 
  -9   1   2        1.94        3.71      8.09 o 
  -8   1   2      335.48      392.23     11.63 o 
  -7   1   2       11.93       15.79      4.74 o 
  -6   1   2      905.64     1117.85     29.54 o 
  -5   1   2       46.16       62.53      6.30 o 
  -4   1   2     1409.41     1539.44     44.20 o 
  -3   1   2       78.55      105.01      6.13 o 
  -2   1   2      387.66      443.76     11.34 o 
   0   1   2      297.86      316.69     12.27 o 
   1   1   2        1.33        3.03      1.63 o 
   2   1   2      507.79      537.93     14.93 o 
   3   1   2        6.75        1.63      5.88 o 
   4   1   2      192.90      230.31     15.60 o 
   5   1   2        9.46       -4.33      5.37 o 
   6   1   2       31.57       37.55      7.05 o 
   7   1   2        2.85        3.12      9.23 o 
   8   1   2        1.39      -11.16     14.41 o 
   9   1   2        0.33      -13.94     13.94 o 
 -10   2   2        3.25        4.34     14.34 o 
  -9   2   2        7.09        7.10      7.95 o 
  -8   2   2       52.11       90.78      9.26 o 
  -7   2   2       24.49       46.66      5.44 o 
  -6   2   2      683.86      763.73     14.49 o 
  -5   2   2      225.46      208.18      5.97 o 
  -4   2   2     3526.10     3237.07     46.86 o 
  -3   2   2     3179.08     2931.77     49.94 o 
  -2   2   2     4821.33     4736.12     94.01 o 
   0   2   2     4311.94     4501.69    115.80 o 
   1   2   2     1650.89     1600.09     36.40 o 
   2   2   2     3439.22     3303.75     58.14 o 
   3   2   2       43.65       43.59      4.71 o 
   4   2   2      819.68      843.46     31.38 o 
   5   2   2        1.63       -3.69      5.74 o 
   6   2   2       97.52      121.13      9.05 o 
   7   2   2        0.47       -8.57      8.57 o 
   8   2   2       13.43       12.30      8.01 o 
   9   2   2        0.29      -14.67     14.67 o 
 -10   3   2       10.02        2.68      8.75 o 
  -9   3   2        0.01       -7.69      7.69 o 
  -8   3   2       59.56       59.78      8.67 o 
  -7   3   2        0.59        3.90      4.41 o 
  -6   3   2      260.57      309.47     11.30 o 
  -5   3   2        2.41       14.58      3.15 o 
  -4   3   2      772.13      738.65     20.87 o 
  -3   3   2        7.77       10.31      2.41 o 
  -2   3   2     1670.26     1677.23     34.56 o 
   0   3   2     1349.84     1365.74     42.66 o 
   1   3   2        1.73        1.92      2.23 o 
   2   3   2      159.07      155.30      5.10 o 
   3   3   2        1.97       -3.40      3.40 o 
   4   3   2        0.57       21.98      5.79 o 
   5   3   2       15.17       11.86      5.29 o 
   6   3   2        1.15        6.13      8.13 o 
   7   3   2        6.53       11.24     13.52 o 
   8   3   2        0.77       -7.54      7.54 o 
 -10   4   2        0.28       -2.68      8.32 o 
  -9   4   2        1.28       -7.95      7.95 o 
  -8   4   2        4.46       -7.13      7.69 o 
  -7   4   2        5.58       12.40      6.16 o 
  -6   4   2       13.61       13.19      4.61 o 
  -5   4   2      291.93      287.70      9.63 o 
  -4   4   2      277.47      225.52      7.53 o 
  -3   4   2     3054.12     2691.64     64.61 o 
  -2   4   2     5684.51     5265.44     87.65 o 
   0   4   2     8752.44     8778.64    307.68 o 
   1   4   2     1025.88      973.75     24.20 o 
   2   4   2     1446.03     1350.05     33.49 o 
   3   4   2       23.53       25.19      3.11 o 
   4   4   2      190.92      184.48      7.44 o 
   5   4   2        1.28       -4.40      4.81 o 
   6   4   2       22.77       26.99      9.44 o 
   7   4   2        0.55       -6.59      9.48 o 
   8   4   2        0.00       -1.96      7.65 o 
 -10   5   2        0.01       -8.03      8.03 o 
  -9   5   2        0.27       -7.72      7.72 o 
  -8   5   2        1.02       -1.03      8.34 o 
  -7   5   2        0.59       -3.89      5.83 o 
  -6   5   2        7.86       14.05      5.10 o 
  -5   5   2        5.61        8.00      5.76 o 
  -4   5   2        8.47       17.82      2.46 o 
  -3   5   2      109.08      119.12      8.53 o 
  -2   5   2        3.12       12.11      2.28 o 
  -1   5   2       61.57       57.81      9.31 o 
   0   5   2        1.10        2.56      1.50 o 
   1   5   2      114.34      110.25      6.07 o 
   2   5   2      114.93      145.56      9.31 o 
   3   5   2       73.61       74.51      4.64 o 
   4   5   2      160.08      221.38     10.18 o 
   5   5   2        2.42       -6.27      6.27 o 
   6   5   2       74.53       83.63     10.18 o 
   7   5   2        0.01      -10.47     10.60 o 
   8   5   2       23.20        6.35      9.20 o 
 -10   6   2        1.28       -8.05      8.05 o 
  -9   6   2        0.17       -1.14      7.70 o 
  -8   6   2       46.06       48.73      8.35 o 
  -7   6   2        0.17        5.73      5.99 o 
  -6   6   2      493.60      485.99     20.89 o 
  -5   6   2      290.06      300.79     11.25 o 
  -4   6   2     4074.33     3511.76     82.46 o 
  -3   6   2     2178.15     2160.55     51.77 o 
  -2   6   2    23254.56    22954.07    471.11 o 
  -1   6   2        5.86       -0.68      3.83 o 
   0   6   2    30198.18    30448.15    961.17 o 
   1   6   2     1093.69     1055.52     19.40 o 
   2   6   2     8532.08     7635.07    214.53 o 
   3   6   2       68.35       68.15      4.98 o 
   4   6   2     1452.57     1343.41     32.78 o 
   5   6   2        0.90       -0.44      6.61 o 
   6   6   2      174.58      199.47     14.34 o 
   7   6   2        2.12       -1.11     15.28 o 
   8   6   2       11.66        8.26      8.18 o 
 -10   7   2        3.81       -4.91     10.97 o 
  -9   7   2        2.32       -1.33      7.72 o 
  -8   7   2        3.49       -3.31      7.13 o 
  -7   7   2        4.69       -0.58      5.96 o 
  -6   7   2        0.00       12.56      4.95 o 
  -5   7   2        9.01       17.36      6.55 o 
  -4   7   2        0.86       12.61      4.99 o 
  -3   7   2       87.40      100.78      5.14 o 
  -2   7   2       66.14       58.35     13.85 o 
  -1   7   2       12.31       10.36      3.34 o 
   0   7   2      268.18      237.08     16.29 o 
   1   7   2      272.25      228.98      7.10 o 
   2   7   2      478.22      442.03     11.35 o 
   3   7   2      157.95      157.52     11.42 o 
   4   7   2      183.54      220.88     12.18 o 
   5   7   2       11.87        4.10      7.11 o 
   6   7   2        4.86        9.86      8.54 o 
   7   7   2        0.73       -2.59      9.53 o 
   8   7   2        2.55        1.19      7.84 o 
 -10   8   2        3.06       -1.55      8.86 o 
  -9   8   2        2.61       -1.08      8.32 o 
  -8   8   2       11.92        1.65      7.45 o 
  -7   8   2       14.01       14.30      6.53 o 
  -6   8   2        0.04        4.86      4.89 o 
  -5   8   2       54.30       56.11      7.84 o 
  -4   8   2       75.39       80.13      6.03 o 
  -3   8   2      766.85      750.45     16.46 o 
  -2   8   2        3.04        7.00      2.48 o 
  -1   8   2       27.39       24.07      2.45 o 
   0   8   2        2.42        2.08      3.32 o 
   1   8   2      740.68      740.54     18.52 o 
   2   8   2      126.74      106.70      6.78 o 
   3   8   2       28.05       24.92      6.16 o 
   4   8   2       11.85       17.70      5.57 o 
   5   8   2        0.41       -5.23      6.61 o 
   6   8   2        1.21       -1.01      9.84 o 
   7   8   2        0.10       -7.31      8.92 o 
   8   8   2        0.56       -7.64      7.64 o 
 -10   9   2        1.52       -0.10      9.38 o 
  -9   9   2        0.20        7.67      8.19 o 
  -8   9   2       27.75       14.76      7.86 o 
  -7   9   2        1.08        5.88      6.47 o 
  -6   9   2      235.46      195.23     12.23 o 
  -5   9   2        8.70        7.30      5.69 o 
  -4   9   2     1144.27     1056.79     19.19 o 
  -3   9   2      141.23      160.60      6.01 o 
  -2   9   2     2241.84     2333.34     49.57 o 
  -1   9   2       78.06       81.92      4.62 o 
   0   9   2     1267.75     1289.18     33.00 o 
   1   9   2      126.94      108.07      7.98 o 
   2   9   2      420.50      363.42      9.79 o 
   3   9   2       94.64       94.26     10.52 o 
   4   9   2       80.24       88.72      7.67 o 
   5   9   2        2.70       -1.50      7.11 o 
   6   9   2        1.20        0.15      8.50 o 
   7   9   2        0.06       -8.90      8.90 o 
   8   9   2        0.47       -4.51      8.00 o 
  -9  10   2        0.02        2.41      7.90 o 
  -8  10   2        7.61        4.20      7.43 o 
  -7  10   2        2.02        0.69      7.07 o 
  -6  10   2        0.38        2.03      4.89 o 
  -5  10   2      250.58      229.47      8.91 o 
  -4  10   2       15.87       18.12      4.37 o 
  -3  10   2     1486.10     1456.81     24.19 o 
  -2  10   2        6.58       25.56      3.27 o 
  -1  10   2      336.06      335.72      8.56 o 
   0  10   2        0.72        4.18      2.66 o 
   1  10   2        6.94        9.46      4.68 o 
   2  10   2      198.53      169.43      7.49 o 
   3  10   2       29.84       30.82      5.41 o 
   4  10   2      118.32      125.16      8.70 o 
   5  10   2       17.24       14.41      7.65 o 
   6  10   2       29.26       19.57      8.82 o 
   7  10   2        0.25       -0.56      9.19 o 
   8  10   2        6.40       -3.82      8.20 o 
  -9  11   2        1.72       -8.01     11.24 o 
  -8  11   2       17.47        6.01      7.35 o 
  -7  11   2        2.91       -0.86      6.57 o 
  -6  11   2        7.85        7.16      5.07 o 
  -5  11   2        3.85        9.74      4.57 o 
  -4  11   2       27.39       22.33      3.87 o 
  -3  11   2       45.62       44.14      4.01 o 
  -2  11   2      202.20      200.77     11.15 o 
  -1  11   2        0.32        1.57      2.48 o 
   0  11   2      163.70      181.67      7.29 o 
   1  11   2      281.57      263.52     10.21 o 
   2  11   2      131.02      118.44      6.04 o 
   3  11   2      152.01      135.55      8.89 o 
   4  11   2       44.07       47.07      6.68 o 
   5  11   2        4.84       -0.53      7.45 o 
   6  11   2        0.00        2.42      8.41 o 
   7  11   2        0.32       -7.33      9.00 o 
   8  11   2        2.72        5.95      8.42 o 
  -9  12   2        1.23       -7.67      7.67 o 
  -8  12   2        5.73        1.31      7.29 o 
  -7  12   2       10.13       -3.79      7.31 o 
  -6  12   2       46.06       39.25      5.99 o 
  -5  12   2        0.88       -4.33      4.33 o 
  -4  12   2      113.50      111.07      6.27 o 
  -3  12   2       64.04       63.42      4.55 o 
  -2  12   2        1.43        4.43      3.23 o 
  -1  12   2      111.74       86.50      4.30 o 
   0  12   2       32.11       27.21      3.92 o 
   1  12   2      352.15      307.78      9.50 o 
   2  12   2        0.10        4.54      3.35 o 
   3  12   2       13.04        9.69      6.83 o 
   4  12   2        2.11       22.42      6.05 o 
   5  12   2        1.06        1.40      6.39 o 
   6  12   2        3.51        9.09      8.83 o 
   7  12   2        0.03        2.96      9.09 o 
   8  12   2        4.42       10.48     10.15 o 
  -9  13   2        0.15       -3.04      8.33 o 
  -8  13   2       24.99       22.07      7.92 o 
  -7  13   2        1.61       -5.23      6.77 o 
  -6  13   2      168.38      159.61      9.18 o 
  -5  13   2       10.93        5.97      4.89 o 
  -4  13   2      329.22      312.42      9.65 o 
  -3  13   2        3.34       -3.40      3.40 o 
  -2  13   2      190.03      166.19      7.44 o 
  -1  13   2        7.09       22.64      5.79 o 
   0  13   2        0.03       -2.70      2.70 o 
   1  13   2       37.82       24.04      4.74 o 
   2  13   2      362.01      340.24     10.87 o 
   3  13   2        4.78        6.20      5.28 o 
   4  13   2      523.91      512.17     16.53 o 
   5  13   2       12.59       10.06      6.77 o 
   6  13   2      201.87      185.33     14.88 o 
   7  13   2        8.67       13.50      9.00 o 
  -9  14   2        0.46       -5.67      8.46 o 
  -8  14   2        0.79       -3.60      7.40 o 
  -7  14   2        5.85        1.03      6.98 o 
  -6  14   2       95.25       86.37      7.39 o 
  -5  14   2        0.16       -5.45      5.45 o 
  -4  14   2      878.05      788.63     16.26 o 
  -3  14   2       34.67       31.25      5.22 o 
  -2  14   2     2193.70     2117.79     39.83 o 
  -1  14   2       32.03       40.76      4.31 o 
   0  14   2     2601.72     2531.81     46.89 o 
   1  14   2      130.39      146.77     14.60 o 
   2  14   2     1585.62     1467.38     29.00 o 
   3  14   2        5.77       14.35      5.65 o 
   4  14   2      393.73      406.59     15.14 o 
   5  14   2        0.01       16.04      6.35 o 
   6  14   2       50.75       56.74     11.18 o 
   7  14   2        0.73       -0.55      7.63 o 
  -9  15   2        0.01        9.15      9.26 o 
  -8  15   2        5.88       -7.45     11.96 o 
  -7  15   2        0.49       -3.36      7.05 o 
  -6  15   2       15.20       17.38      6.03 o 
  -5  15   2        0.93       -5.71      5.71 o 
  -4  15   2       12.53        5.42      4.62 o 
  -3  15   2       16.98        7.78      4.45 o 
  -2  15   2       16.85       10.38      5.36 o 
  -1  15   2        6.12       -3.28      4.47 o 
   0  15   2       38.14       38.00      4.58 o 
   1  15   2       84.70       65.51      5.84 o 
   2  15   2        0.18        4.73      4.58 o 
   3  15   2       74.52       62.27      8.57 o 
   4  15   2       27.31       36.47      7.54 o 
   5  15   2       10.01       10.76      6.43 o 
   6  15   2       12.73        6.01      9.08 o 
   7  15   2        2.20       -1.33      7.84 o 
  -8  16   2        6.72        8.16      8.21 o 
  -7  16   2        7.11       11.04      6.51 o 
  -6  16   2       56.43       52.85      7.45 o 
  -5  16   2       71.36       66.42      7.58 o 
  -4  16   2      277.39      219.08      9.00 o 
  -3  16   2      226.07      204.11      9.74 o 
  -2  16   2      941.12      843.59     16.59 o 
  -1  16   2       43.59       32.70      4.64 o 
   0  16   2     1302.15     1179.26     22.19 o 
   1  16   2        1.81       -0.41      4.36 o 
   2  16   2      736.12      659.81     16.46 o 
   3  16   2        0.48       -0.48      7.28 o 
   4  16   2      257.18      228.80     18.05 o 
   5  16   2        0.31       12.08      6.72 o 
   6  16   2       57.05       24.05      9.63 o 
   7  16   2        0.01       -6.12      7.82 o 
  -8  17   2       21.56       -3.54     14.73 o 
  -7  17   2        6.38       -5.46     11.10 o 
  -6  17   2       59.14       48.04      7.78 o 
  -5  17   2       11.83       11.73      6.34 o 
  -4  17   2       64.24       56.01      5.88 o 
  -3  17   2       46.64       45.00      5.26 o 
  -2  17   2       40.19       35.73      4.69 o 
  -1  17   2        9.26        1.97      4.58 o 
   0  17   2       26.92       29.01      5.24 o 
   1  17   2       62.28       49.18      5.63 o 
   2  17   2        0.22        5.50      5.25 o 
   3  17   2       48.95       41.65      8.72 o 
   4  17   2        0.64       16.64      8.47 o 
   5  17   2        1.46       -1.58      7.92 o 
   6  17   2        3.10        3.87      7.53 o 
   7  17   2        0.23      -10.01     10.01 o 
  -8  18   2        0.11       -1.65     10.48 o 
  -7  18   2        0.39       -5.90      7.76 o 
  -6  18   2        2.13        9.42      6.90 o 
  -5  18   2        0.28        5.33      6.18 o 
  -4  18   2       42.96       62.41      7.03 o 
  -3  18   2        0.35        1.39      5.15 o 
  -2  18   2      281.41      308.68      9.62 o 
  -1  18   2       48.98       48.40      6.21 o 
   0  18   2      588.86      605.00     16.71 o 
   1  18   2       63.27       70.52      6.44 o 
   2  18   2      477.81      485.12     14.18 o 
   3  18   2        1.82        2.63      7.73 o 
   4  18   2      188.77      207.86     14.91 o 
   5  18   2        1.37       10.18      8.11 o 
   6  18   2       28.45       20.83      9.76 o 
  -8  19   2        1.96       10.56     11.66 o 
  -7  19   2        2.64        3.50     14.19 o 
  -6  19   2        4.11        1.32      7.07 o 
  -5  19   2        1.45        1.49      6.41 o 
  -4  19   2       22.96       38.22      7.90 o 
  -3  19   2       13.96       18.08      5.08 o 
  -2  19   2       61.04       69.17      7.19 o 
  -1  19   2        8.20       11.58      5.36 o 
   0  19   2       66.55       68.40      6.98 o 
   1  19   2       11.69       16.39      5.25 o 
   2  19   2       94.29      100.00      8.18 o 
   3  19   2        9.24       16.16      8.38 o 
   4  19   2       66.41       85.06     15.59 o 
   5  19   2        0.01       10.43      8.32 o 
   6  19   2       11.61        8.10      9.75 o 
  -7  20   2        1.82       14.03      9.66 o 
  -6  20   2       37.34       37.19      9.23 o 
  -5  20   2        0.81        3.25      6.71 o 
  -4  20   2      266.27      259.52     11.66 o 
  -3  20   2        1.45       15.33      5.45 o 
  -2  20   2      628.83      594.52     18.79 o 
  -1  20   2        0.22       12.43      6.04 o 
   0  20   2      607.68      552.54     16.70 o 
   1  20   2        1.43       13.53      5.83 o 
   2  20   2      249.98      224.19     14.06 o 
   3  20   2        0.49       12.81      8.78 o 
   4  20   2       39.40       54.48     11.09 o 
   5  20   2        0.19        6.26      7.63 o 
   6  20   2        3.52        7.76      9.99 o 
  -7  21   2        0.36        3.86     12.90 o 
  -6  21   2       41.89       41.67     10.44 o 
  -5  21   2        0.86        9.85      7.85 o 
  -4  21   2      115.02      128.91     20.34 o 
  -3  21   2        1.40        9.00      8.54 o 
  -2  21   2      102.50      115.92     10.38 o 
  -1  21   2        0.05       -6.53      6.53 o 
   0  21   2        9.93        5.30      6.90 o 
   1  21   2       22.74       24.02      7.18 o 
   2  21   2        0.27       -0.03      7.49 o 
   3  21   2       14.78       28.24      9.51 o 
   4  21   2        0.77        8.80      7.27 o 
   5  21   2        0.24        9.35      7.69 o 
  -6  22   2        3.79        5.28      9.65 o 
  -5  22   2       15.41       14.18      9.37 o 
  -4  22   2        5.44       -4.94     10.32 o 
  -3  22   2       53.40       41.54      9.18 o 
  -2  22   2        8.86       16.77      8.04 o 
  -1  22   2       56.88       52.33      8.94 o 
   0  22   2       11.19       24.45      7.95 o 
   1  22   2       45.17       59.12      9.13 o 
   2  22   2        6.71       17.35     12.38 o 
   3  22   2       35.31       36.92      8.53 o 
   4  22   2        1.60       13.61      9.39 o 
   5  22   2       11.08       30.04      8.38 o 
  -6  23   2        2.21        9.89     13.68 o 
  -5  23   2        0.19        3.42      8.58 o 
  -4  23   2        0.25       15.32     25.63 o 
  -3  23   2        0.18        6.27      8.26 o 
  -2  23   2       17.29       16.20      8.78 o 
  -1  23   2        0.74       21.08      8.80 o 
   0  23   2       48.40       53.42      9.60 o 
   1  23   2       22.43       40.53      8.90 o 
   2  23   2       88.18       87.46     16.35 o 
   3  23   2       16.26       27.24      9.74 o 
   4  23   2       70.31       87.57     11.79 o 
  -5  24   2       15.60       21.55      9.42 o 
  -4  24   2       79.83       82.29     17.37 o 
  -3  24   2       51.59       70.71     10.22 o 
  -2  24   2      204.41      252.80     15.19 o 
  -1  24   2      100.06      119.30     11.87 o 
   0  24   2      207.57      280.57     15.55 o 
   1  24   2       75.13       97.43     11.09 o 
   2  24   2       86.07      115.65     17.04 o 
   3  24   2       18.31       27.14     11.71 o 
   4  24   2       14.88       30.55      9.99 o 
  -4  25   2       11.21       33.95     11.67 o 
  -3  25   2        4.65       26.78      9.19 o 
  -2  25   2       14.39       28.48      8.83 o 
  -1  25   2        0.85       16.10      8.34 o 
   0  25   2       15.78       28.72      8.58 o 
   1  25   2        1.90       14.53      9.52 o 
   2  25   2        2.74       20.07     28.34 o 
   3  25   2        0.21       24.15     11.95 o 
  -4  26   2       57.71       91.28     22.55 o 
  -3  26   2        5.32       27.56     11.43 o 
  -2  26   2      125.59      177.14     20.38 o 
  -1  26   2        4.73       36.91     14.82 o 
   0  26   2      108.42       76.93     16.98 o 
   1  26   2        2.83       26.47     11.84 o 
   2  26   2       31.72       51.21     12.95 o 
  -3  27   2        3.69       54.66     19.13 o 
  -2  27   2       23.82       65.18     11.22 o 
  -1  27   2        0.88       34.93      9.71 o 
   0  27   2       39.00       88.43     10.91 o 
   1  27   2        2.21       30.47     11.59 o 
  -1  28   2        1.28       44.02     10.38 o 
   0  28   2       29.71       45.10     23.93 o 
 -10   1   3        7.96      -10.92     12.98 o 
  -9   1   3        0.20       -5.98      8.64 o 
  -8   1   3        0.12       -1.18      6.02 o 
  -7   1   3        0.03       -4.82      5.38 o 
  -6   1   3      151.07      207.18      8.51 o 
  -5   1   3       73.50       76.90      4.48 o 
  -4   1   3     1687.03     1599.54     35.04 o 
  -3   1   3     1289.96     1295.92     31.91 o 
  -2   1   3     7705.24     7868.21    178.15 o 
  -1   1   3      160.66      177.92     19.70 o 
   0   1   3     7657.24     7991.55    135.81 o 
   1   1   3     3786.24     3848.45    112.98 o 
   2   1   3     1433.08     1390.75     26.78 o 
   3   1   3      356.20      346.08     13.14 o 
   4   1   3      179.99      231.09     15.24 o 
   5   1   3        0.91       -1.25      5.60 o 
   6   1   3       31.73       49.77      8.05 o 
   7   1   3        0.01       -8.79      8.79 o 
   8   1   3        2.71      -14.35     14.35 o 
 -10   2   3        1.36       -2.31      9.91 o 
  -9   2   3        4.02        7.33      7.90 o 
  -8   2   3       11.64       20.20      6.54 o 
  -7   2   3        8.94       12.72      4.89 o 
  -6   2   3      520.32      493.98     11.64 o 
  -5   2   3        0.25        1.74      2.80 o 
  -4   2   3     4907.74     4618.83     84.78 o 
  -3   2   3        6.47        8.29      2.77 o 
  -2   2   3    19177.27    19892.15    448.06 o 
  -1   2   3        2.24       -0.13      2.52 o 
   0   2   3    18541.99    18979.58    490.21 o 
   1   2   3        0.01        2.17      2.70 o 
   2   2   3     4747.60     4498.62     74.30 o 
   3   2   3       11.28       21.45      3.14 o 
   4   2   3      600.17      702.48     17.92 o 
   5   2   3        5.64       10.36      5.81 o 
   6   2   3       32.98       83.35      8.75 o 
   7   2   3        1.00       -8.71      8.81 o 
   8   2   3        0.03      -14.70     14.70 o 
 -10   3   3        1.41       -9.35      9.35 o 
  -9   3   3        0.05       -2.56      7.83 o 
  -8   3   3        3.82        0.39      7.11 o 
  -7   3   3        0.08        0.97      4.62 o 
  -6   3   3       59.24       57.68      5.13 o 
  -5   3   3       91.08       94.51      5.32 o 
  -4   3   3       21.16       27.54      3.34 o 
  -3   3   3     1594.76     1631.30     32.20 o 
  -2   3   3     1095.47     1179.56     26.70 o 
  -1   3   3        0.79       -2.13      2.73 o 
   0   3   3     5173.25     5245.59    104.19 o 
   1   3   3     2138.95     2053.69     34.06 o 
   2   3   3     2726.08     2590.48     39.51 o 
   3   3   3      142.74      168.66      7.69 o 
   4   3   3      866.88      861.55     21.27 o 
   5   3   3       11.18       23.20      6.01 o 
   6   3   3      262.00      244.58     15.75 o 
   7   3   3        0.53       -7.56      8.96 o 
   8   3   3       47.91       19.49     11.56 o 
 -10   4   3        0.05       -7.65      7.65 o 
  -9   4   3        0.69       -0.66      9.13 o 
  -8   4   3        0.88       -6.17      7.04 o 
  -7   4   3        1.41        4.33      4.75 o 
  -6   4   3       77.35       80.12      6.65 o 
  -5   4   3       26.32       22.13      3.32 o 
  -4   4   3      948.73      873.23     16.69 o 
  -3   4   3      158.16      142.04      9.27 o 
  -2   4   3     3822.28     3758.30    223.25 o 
  -1   4   3       23.73       33.48      3.19 o 
   0   4   3     4243.93     4115.74     95.30 o 
   1   4   3       14.60       16.39      2.98 o 
   2   4   3     1366.15     1283.55     20.96 o 
   3   4   3       40.69       51.03      6.39 o 
   4   4   3      168.44      279.58     11.09 o 
   5   4   3       11.79       15.02      7.71 o 
   6   4   3        4.12       29.18      9.63 o 
   7   4   3        1.21       -5.56      9.03 o 
   8   4   3        0.94        8.66      8.02 o 
 -10   5   3        0.26       -8.01      8.01 o 
  -9   5   3        0.41       -7.20      7.20 o 
  -8   5   3        0.85       -4.93      6.91 o 
  -7   5   3        7.27       10.55      5.74 o 
  -6   5   3       64.05       58.57      5.17 o 
  -5   5   3        3.57        1.53      3.34 o 
  -4   5   3      652.85      577.82     17.98 o 
  -3   5   3      576.21      551.91     13.03 o 
  -2   5   3     2453.28     2547.70    127.57 o 
  -1   5   3       39.15       48.44      4.65 o 
   0   5   3     4141.81     4407.96    102.12 o 
   1   5   3     1458.45     1344.14     33.95 o 
   2   5   3     3471.01     3399.64     51.55 o 
   3   5   3       28.69       24.78      3.45 o 
   4   5   3     1190.32     1198.31     25.60 o 
   5   5   3       51.63       65.43      9.32 o 
   6   5   3      182.12      165.75     13.15 o 
   7   5   3        8.63        6.71     12.50 o 
   8   5   3       17.56        3.38     12.20 o 
 -10   6   3        0.94       -7.89      7.89 o 
  -9   6   3        0.05       -2.32      7.62 o 
  -8   6   3        2.18       -3.03      7.00 o 
  -7   6   3        5.32       -0.06      5.72 o 
  -6   6   3        0.76       -2.67      4.75 o 
  -5   6   3      198.10      217.47     21.77 o 
  -4   6   3       17.92       10.85      4.20 o 
  -3   6   3      536.96      528.75     11.05 o 
  -2   6   3      303.42      346.25     25.29 o 
  -1   6   3       40.57       56.45      5.04 o 
   0   6   3      387.54      466.31     13.11 o 
   1   6   3        0.25       -0.29      2.63 o 
   2   6   3       90.26       93.87      6.08 o 
   3   6   3        9.28       10.07      4.25 o 
   4   6   3       22.27       46.12     10.90 o 
   5   6   3        1.69        6.60      7.54 o 
   6   6   3        7.88       19.14      8.84 o 
   7   6   3        0.01       -8.18      9.46 o 
   8   6   3        2.33       -5.36      7.89 o 
 -10   7   3        0.27       -8.29      8.29 o 
  -9   7   3        0.90       -4.02     11.82 o 
  -8   7   3        1.66       -4.91      6.95 o 
  -7   7   3       11.56        0.15      5.86 o 
  -6   7   3       58.14       50.24      5.90 o 
  -5   7   3        0.28       -2.12      8.61 o 
  -4   7   3      353.07      311.84      8.95 o 
  -3   7   3      273.66      251.39      6.63 o 
  -2   7   3      805.54      768.84     18.43 o 
  -1   7   3       64.79       71.62      8.27 o 
   0   7   3     1027.14     1034.05     35.54 o 
   1   7   3     1140.56     1088.26     23.09 o 
   2   7   3     1046.25      983.81     26.33 o 
   3   7   3       49.50       48.39      7.17 o 
   4   7   3      455.47      444.15     14.41 o 
   5   7   3       15.86       16.39      8.06 o 
   6   7   3       86.75       91.48     13.46 o 
   7   7   3        1.52       -3.66     13.63 o 
   8   7   3       11.17        0.26     14.87 o 
 -10   8   3        0.53       -1.98     14.09 o 
  -9   8   3        0.48        0.57      7.76 o 
  -8   8   3        0.34        0.02      7.01 o 
  -7   8   3        9.73        3.56      6.20 o 
  -6   8   3        0.74        1.27      4.76 o 
  -5   8   3      170.98      157.79     21.12 o 
  -4   8   3        0.05       -2.64      3.02 o 
  -3   8   3      257.45      232.40      7.11 o 
  -2   8   3       79.61       86.64      4.52 o 
  -1   8   3       51.00       52.07      3.87 o 
   0   8   3      110.73      129.90      6.01 o 
   1   8   3      157.54      140.61      7.31 o 
   2   8   3       10.92       13.37      4.61 o 
   3   8   3       13.88       16.62      6.39 o 
   4   8   3        0.98        8.62      5.49 o 
   5   8   3        3.64       -4.67      7.62 o 
   6   8   3        0.01       -8.53      9.06 o 
   7   8   3        1.61       -3.12      9.62 o 
   8   8   3        0.26       -6.52      8.20 o 
 -10   9   3       11.21        2.78      8.72 o 
  -9   9   3        0.49       -5.16      7.61 o 
  -8   9   3       28.07       29.18      7.99 o 
  -7   9   3        1.74        1.86      7.76 o 
  -6   9   3       35.97       52.29      5.95 o 
  -5   9   3       46.51       43.34      5.93 o 
  -4   9   3        0.11       12.85      3.78 o 
  -3   9   3      422.87      421.05      9.27 o 
  -2   9   3      391.33      438.07     17.81 o 
  -1   9   3        6.76        5.74      2.23 o 
   0   9   3     1092.84     1185.97     24.89 o 
   1   9   3      778.08      757.76     19.82 o 
   2   9   3      518.15      491.53     13.21 o 
   3   9   3       84.45       70.16      9.52 o 
   4   9   3      143.93      140.46      9.42 o 
   5   9   3        0.53       -2.50      7.48 o 
   6   9   3       33.20       19.79      9.21 o 
   7   9   3        0.00       -9.92      9.92 o 
   8   9   3        3.77       -0.62      8.66 o 
 -10  10   3       19.34        4.51      9.87 o 
  -9  10   3        1.44       -7.51      7.51 o 
  -8  10   3      187.34      170.36     11.59 o 
  -7  10   3        0.02       -5.25      5.45 o 
  -6  10   3     1167.69     1087.65     24.23 o 
  -5  10   3       91.62       85.81      5.56 o 
  -4  10   3     4095.96     3791.89     58.60 o 
  -3  10   3      216.06      216.78      6.92 o 
  -2  10   3     6853.68     6740.93    146.73 o 
  -1  10   3       13.28       16.86      2.74 o 
   0  10   3     5552.02     5546.59    104.40 o 
   1  10   3       69.31       70.43      4.88 o 
   2  10   3     2195.40     2013.89     46.28 o 
   3  10   3        3.17       -4.98      4.98 o 
   4  10   3      373.53      360.93     13.67 o 
   5  10   3        2.71       -5.99      7.65 o 
   6  10   3       30.27       29.78      9.88 o 
   7  10   3        2.42      -11.68     14.30 o 
 -10  11   3        1.60       -6.58      8.52 o 
  -9  11   3        0.21       -7.32      7.32 o 
  -8  11   3       18.09       25.99      8.16 o 
  -7  11   3        0.86        4.75      5.93 o 
  -6  11   3      136.98      178.87     10.13 o 
  -5  11   3        1.97        0.59      3.78 o 
  -4  11   3      649.49      605.49     12.99 o 
  -3  11   3      101.97      101.68      6.18 o 
  -2  11   3     1778.04     1618.68     36.79 o 
  -1  11   3       23.26       30.05      2.93 o 
   0  11   3     1939.64     1813.05     34.00 o 
   1  11   3      424.75      411.17     12.08 o 
   2  11   3      741.64      702.96     17.53 o 
   3  11   3       46.04       45.79      6.40 o 
   4  11   3      211.85      224.33     11.74 o 
   5  11   3        0.01       -1.09      7.70 o 
   6  11   3       63.67       64.79     11.42 o 
   7  11   3        1.01        7.09     15.57 o 
  -9  12   3        0.61       -2.39      7.70 o 
  -8  12   3        3.62       -1.37      7.26 o 
  -7  12   3        1.16       -3.00      6.57 o 
  -6  12   3       64.70       56.08      6.53 o 
  -5  12   3      161.46      141.13      7.55 o 
  -4  12   3      442.92      404.39     10.82 o 
  -3  12   3      464.81      408.24     11.40 o 
  -2  12   3     1419.76     1354.46     31.93 o 
  -1  12   3       91.08       81.91      6.28 o 
   0  12   3     1273.53     1237.56     26.71 o 
   1  12   3       31.68       41.33      5.14 o 
   2  12   3      330.04      341.34     11.29 o 
   3  12   3       64.36       67.68      7.09 o 
   4  12   3       50.05       85.54     13.23 o 
   5  12   3       14.14       20.05      8.48 o 
   6  12   3        6.21       24.39     10.03 o 
   7  12   3        0.38       -2.00      9.91 o 
  -9  13   3        0.00       -6.42      7.89 o 
  -8  13   3        0.47       -7.01      7.01 o 
  -7  13   3        0.00       -6.11      6.11 o 
  -6  13   3       17.75       15.65      5.91 o 
  -5  13   3       12.34        6.80      5.54 o 
  -4  13   3      307.59      248.16      9.10 o 
  -3  13   3      216.15      190.92      8.68 o 
  -2  13   3     1751.20     1600.76     37.33 o 
  -1  13   3      133.36      125.78      6.80 o 
   0  13   3     3173.85     3073.82     60.07 o 
   1  13   3       10.42       23.43      5.38 o 
   2  13   3     2064.78     1857.44     39.36 o 
   3  13   3       84.03      109.30     13.74 o 
   4  13   3      753.32      677.34     22.66 o 
   5  13   3       68.08       72.27     10.62 o 
   6  13   3      186.62      147.01     14.39 o 
   7  13   3        9.85        9.02     11.01 o 
  -9  14   3        2.08       -7.92      7.92 o 
  -8  14   3        5.46       -7.18      7.18 o 
  -7  14   3        7.83        4.03      6.76 o 
  -6  14   3        8.84       -5.51      5.71 o 
  -5  14   3        0.25       -4.60      5.55 o 
  -4  14   3        5.33        3.26      5.06 o 
  -3  14   3        1.98       -4.22      4.61 o 
  -2  14   3        5.83       -0.15      5.07 o 
  -1  14   3      245.84      221.14      8.45 o 
   0  14   3       10.60        3.69      7.36 o 
   1  14   3      170.89      165.80      9.56 o 
   2  14   3        0.59        6.84      6.16 o 
   3  14   3        2.34       10.41      6.13 o 
   4  14   3        3.55       35.11      7.51 o 
   5  14   3        1.14        8.58      8.35 o 
   6  14   3        9.21       32.92     10.00 o 
   7  14   3        0.45        1.44     18.69 o 
  -9  15   3        0.13       -4.14      8.51 o 
  -8  15   3        7.34       -7.45      7.45 o 
  -7  15   3        1.72        0.27      8.87 o 
  -6  15   3       78.75       80.23      8.38 o 
  -5  15   3       20.68        2.97      6.00 o 
  -4  15   3      320.83      260.44     10.99 o 
  -3  15   3      126.44      118.50      6.68 o 
  -2  15   3      635.87      548.78     14.45 o 
  -1  15   3       41.21       45.43      6.03 o 
   0  15   3      820.84      745.94     17.54 o 
   1  15   3        1.51        3.35      4.77 o 
   2  15   3      810.57      698.85     19.20 o 
   3  15   3        8.43       14.89      7.73 o 
   4  15   3      480.54      446.13     16.69 o 
   5  15   3       13.09       10.94     11.88 o 
   6  15   3      170.08      133.31     14.43 o 
   7  15   3        1.78      -17.70     26.50 o 
  -9  16   3        2.97        8.89      9.09 o 
  -8  16   3        0.05       -9.10      9.10 o 
  -7  16   3        2.58        3.20      8.43 o 
  -6  16   3        0.81       -6.26      6.26 o 
  -5  16   3       26.52        5.62      6.10 o 
  -4  16   3        4.74       -4.55      4.55 o 
  -3  16   3       86.08       75.48      5.79 o 
  -2  16   3        0.17       -4.42      4.42 o 
  -1  16   3        0.98       -4.37      4.37 o 
   0  16   3        0.26       -2.90      3.71 o 
   1  16   3        0.19       -4.70      4.70 o 
   2  16   3        0.26        2.30      6.76 o 
   3  16   3       19.99        5.22      7.87 o 
   4  16   3        0.48       15.63      7.00 o 
   5  16   3        8.35        2.37     18.28 o 
   6  16   3        0.48        4.46     20.05 o 
  -8  17   3        1.50       -7.92     11.44 o 
  -7  17   3        5.69        5.85      8.47 o 
  -6  17   3       29.99       27.42     11.09 o 
  -5  17   3       13.53        5.64      6.13 o 
  -4  17   3      158.87      131.61      7.52 o 
  -3  17   3        3.20       -4.32      5.16 o 
  -2  17   3      411.30      371.00     10.79 o 
  -1  17   3       13.29       12.41      4.85 o 
   0  17   3      586.42      565.97     13.51 o 
   1  17   3       26.23       17.45      5.24 o 
   2  17   3      447.79      404.97     16.92 o 
   3  17   3        0.12        1.53      7.99 o 
   4  17   3      140.88      161.65     13.98 o 
   5  17   3        0.36       -4.37     11.20 o 
   6  17   3       15.02       10.00     13.13 o 
  -8  18   3        0.06       -8.65     10.22 o 
  -7  18   3        0.69        7.53     13.19 o 
  -6  18   3        5.22        5.27      6.97 o 
  -5  18   3       68.23       74.90      8.56 o 
  -4  18   3       60.14       57.04      6.16 o 
  -3  18   3      151.11      154.59     10.18 o 
  -2  18   3      240.18      257.51     12.76 o 
  -1  18   3       21.78       21.55      6.52 o 
   0  18   3      221.82      251.56     13.54 o 
   1  18   3        4.28       -3.61      4.88 o 
   2  18   3       40.93       42.54      8.52 o 
   3  18   3       11.18       13.04      8.51 o 
   4  18   3        0.81        8.77      9.25 o 
   5  18   3        1.01       -1.00     14.98 o 
   6  18   3        0.66       -0.24     17.63 o 
  -8  19   3        0.04      -10.58     10.58 o 
  -7  19   3        1.14        2.02     11.90 o 
  -6  19   3        7.24        2.52     10.12 o 
  -5  19   3        4.45       12.26      7.09 o 
  -4  19   3       23.79       17.46      6.16 o 
  -3  19   3        0.26        2.97      6.13 o 
  -2  19   3        9.25        7.62      6.43 o 
  -1  19   3        0.05       -0.75      6.03 o 
   0  19   3        0.26        2.57      6.09 o 
   1  19   3        0.07       -0.01      5.30 o 
   2  19   3        1.72        6.13      7.57 o 
   3  19   3       11.13       17.12      9.18 o 
   4  19   3        0.53        6.41      9.30 o 
   5  19   3        7.65        7.16     14.06 o 
   6  19   3        0.04        6.07     15.83 o 
  -7  20   3        0.79       14.40     16.29 o 
  -6  20   3       31.29       32.51      8.93 o 
  -5  20   3        0.03        2.31      7.24 o 
  -4  20   3      145.74      146.49      9.24 o 
  -3  20   3        9.51        8.89      8.26 o 
  -2  20   3      212.23      212.75     12.82 o 
  -1  20   3      145.58      146.59     11.45 o 
   0  20   3      148.99      133.63     11.41 o 
   1  20   3      126.91      123.30      8.68 o 
   2  20   3       52.53       45.29      9.05 o 
   3  20   3       19.81       27.36      9.66 o 
   4  20   3        3.12        7.20      9.25 o 
   5  20   3        2.97        7.25     16.70 o 
  -7  21   3        1.89       18.30     14.47 o 
  -6  21   3        0.75        0.66     10.08 o 
  -5  21   3        2.46        3.98      7.74 o 
  -4  21   3        1.55        3.25      6.28 o 
  -3  21   3        1.90       -6.29      6.87 o 
  -2  21   3       22.98       12.60      7.52 o 
  -1  21   3        1.96       -0.99      6.84 o 
   0  21   3       45.43       32.49      7.85 o 
   1  21   3       11.88       11.87      7.34 o 
   2  21   3       32.66       37.14     14.53 o 
   3  21   3        2.89       20.15     10.09 o 
   4  21   3       14.85       23.68     10.10 o 
   5  21   3        0.54       -2.15     12.89 o 
  -7  22   3        0.00      -12.06     12.06 o 
  -6  22   3       97.54       78.35     10.87 o 
  -5  22   3       14.69       17.83      8.83 o 
  -4  22   3      325.68      320.26     24.02 o 
  -3  22   3       36.63       62.80     10.00 o 
  -2  22   3      515.32      519.05     19.61 o 
  -1  22   3        5.65       37.30      8.90 o 
   0  22   3      458.31      466.19     18.40 o 
   1  22   3        2.76       23.65      8.22 o 
   2  22   3      229.94      247.61     16.06 o 
   3  22   3        6.99       28.82     12.90 o 
   4  22   3       48.91       44.81     11.21 o 
  -6  23   3       17.72       23.79      9.64 o 
  -5  23   3        0.16       19.32     10.67 o 
  -4  23   3       74.91       96.16     19.32 o 
  -3  23   3        2.34       14.07      8.94 o 
  -2  23   3      148.13      195.28     14.24 o 
  -1  23   3       15.20       42.28      9.37 o 
   0  23   3      120.11      160.38     12.97 o 
   1  23   3       29.11       46.12      9.25 o 
   2  23   3       37.05       76.84     18.10 o 
   3  23   3       30.34       34.94     14.49 o 
   4  23   3        3.90       17.72      9.38 o 
  -6  24   3        9.07      -11.93     16.35 o 
  -5  24   3        1.08       24.70     42.77 o 
  -4  24   3       64.10       78.30     13.34 o 
  -3  24   3        3.56       17.86      8.93 o 
  -2  24   3      196.21      186.43     14.28 o 
  -1  24   3       25.93       50.12      9.95 o 
   0  24   3      224.11      214.81     14.48 o 
   1  24   3       11.22       36.30     19.06 o 
   2  24   3      102.68       96.56     16.33 o 
   3  24   3        0.15        3.18      7.68 o 
  -5  25   3        1.14       11.53     45.86 o 
  -4  25   3       16.38       13.45     15.97 o 
  -3  25   3        3.56        5.52      8.68 o 
  -2  25   3        2.31        4.16      8.34 o 
  -1  25   3        4.83       10.04      8.27 o 
   0  25   3        1.81       14.19      8.66 o 
   1  25   3        3.39        8.74     12.03 o 
   2  25   3        3.17       19.27     12.94 o 
   3  25   3        1.52       14.12     18.75 o 
  -4  26   3        5.35       39.39     18.22 o 
  -3  26   3       17.38       24.15     12.32 o 
  -2  26   3        7.52        7.67     19.09 o 
  -1  26   3       37.72       25.84     23.35 o 
   0  26   3        5.29        8.49     14.75 o 
   1  26   3       16.13       26.18     15.42 o 
   2  26   3        2.67       37.13     16.87 o 
  -3  27   3        0.71       42.57     23.18 o 
  -2  27   3       15.58       45.08     16.76 o 
  -1  27   3        0.52       22.38     16.60 o 
   0  27   3       22.85       34.93     14.79 o 
   1  27   3        0.02       56.87     20.41 o 
 -11   0   4        2.53      -17.42     19.40 o 
 -10   0   4       26.00       11.03     18.21 o 
  -9   0   4        3.32       15.40     11.52 o 
  -8   0   4      317.35      416.39     28.53 o 
  -7   0   4       41.15       51.75     12.44 o 
  -6   0   4     1912.03     2055.16     47.97 o 
  -5   0   4      835.55      847.20     22.35 o 
  -4   0   4     4802.45     4647.53    114.87 o 
  -3   0   4      943.27      963.91     41.13 o 
  -1   0   4      123.01      131.93      6.48 o 
   0   0   4    12878.25    13300.70    274.11 o 
   1   0   4       56.02       60.82      4.65 o 
   2   0   4     4352.46     4099.66     87.60 o 
   3   0   4       13.82       20.19     10.17 o 
   4   0   4      627.54      684.18     42.05 o 
   5   0   4       29.27       40.87     10.33 o 
   6   0   4       54.57       62.01     12.04 o 
   7   0   4        5.29      -12.32     20.93 o 
   8   0   4        2.48      -20.45     20.45 o 
 -11   1   4        0.01      -13.45     13.45 o 
 -10   1   4        1.45       -1.17      9.57 o 
  -9   1   4        0.14        1.95      7.51 o 
  -8   1   4        0.05       44.61      7.55 o 
  -7   1   4        1.20        5.61      5.18 o 
  -6   1   4        1.33       35.00      6.46 o 
  -5   1   4        3.39       11.35      3.45 o 
  -4   1   4       11.76       33.79      3.69 o 
  -3   1   4        9.42       15.67      4.09 o 
  -1   1   4       47.71       49.64      3.41 o 
   0   1   4       79.97       95.62      4.38 o 
   1   1   4       39.76       39.45      3.12 o 
   2   1   4       40.00       42.57      8.22 o 
   3   1   4        5.90        5.43      5.76 o 
   4   1   4        2.81       36.35      7.06 o 
   5   1   4        1.03        0.19      6.31 o 
   6   1   4        0.90       10.36      7.13 o 
   7   1   4        0.61       -9.02      9.02 o 
   8   1   4        0.98      -15.11     15.11 o 
 -11   2   4        0.20      -12.13     13.59 o 
 -10   2   4        3.97       -1.07      9.67 o 
  -9   2   4        4.91       -8.88      8.88 o 
  -8   2   4       74.53       95.01      8.72 o 
  -7   2   4        0.42       -3.51      4.94 o 
  -6   2   4      322.75      355.18     16.10 o 
  -5   2   4      337.91      323.49      8.70 o 
  -4   2   4       70.47       69.92      6.25 o 
  -3   2   4      414.02      413.80     24.38 o 
  -2   2   4        8.33       13.78      4.58 o 
  -1   2   4      207.02      229.02      7.44 o 
   0   2   4       77.63       94.99      4.37 o 
   1   2   4       42.51       48.94      3.40 o 
   2   2   4       13.53       18.30      3.41 o 
   3   2   4        6.03        9.30      3.48 o 
   4   2   4        6.51       27.76      5.98 o 
   5   2   4       23.95       25.78      6.88 o 
   6   2   4        7.26        2.51      8.77 o 
   7   2   4        5.07       -6.47      9.48 o 
   8   2   4        2.46      -14.83     14.83 o 
 -11   3   4        0.40      -13.20     13.20 o 
 -10   3   4        5.89        1.96      9.71 o 
  -9   3   4        1.86        2.59      9.24 o 
  -8   3   4      110.16      109.92      9.29 o 
  -7   3   4        6.62        3.12      4.61 o 
  -6   3   4      797.85      779.17     16.20 o 
  -5   3   4       41.11       45.24      3.96 o 
  -4   3   4     3587.55     3541.29     57.88 o 
  -3   3   4       88.72       86.29      6.05 o 
  -2   3   4     8014.13     9751.60    303.97 o 
  -1   3   4        6.16        8.11      3.36 o 
   0   3   4     5401.86     5588.01    104.57 o 
   1   3   4       71.46       80.47      4.44 o 
   2   3   4     1317.60     1312.10     23.26 o 
   3   3   4        5.52        9.21      3.59 o 
   4   3   4      174.37      227.01     10.49 o 
   5   3   4        0.01       -1.69      6.21 o 
   6   3   4       12.30       13.59      9.58 o 
   7   3   4        0.00      -10.32     10.32 o 
   8   3   4        0.27      -14.93     14.93 o 
 -11   4   4        0.13       -6.28     16.09 o 
 -10   4   4        6.44       -2.36      9.55 o 
  -9   4   4        4.47       16.53      9.80 o 
  -8   4   4       76.89       73.82     11.62 o 
  -7   4   4        0.02        1.84      4.56 o 
  -6   4   4      226.16      242.73      9.29 o 
  -5   4   4      401.71      359.86      9.28 o 
  -4   4   4        1.79        8.79      3.10 o 
  -3   4   4      787.31      728.72     15.46 o 
  -2   4   4      541.58      602.29     23.74 o 
  -1   4   4        5.61        9.22      4.09 o 
   0   4   4      334.26      306.21      9.72 o 
   1   4   4       48.02       46.24      3.62 o 
   2   4   4      296.39      301.05      8.06 o 
   3   4   4       28.91       23.16      4.00 o 
   4   4   4      199.00      243.05     10.76 o 
   5   4   4        0.73       -0.50      8.24 o 
   6   4   4       52.68       65.74     11.86 o 
   7   4   4        0.42       -8.45      9.83 o 
 -10   5   4        0.19       -3.05      9.43 o 
  -9   5   4        0.66       -9.20      9.27 o 
  -8   5   4       27.14       36.78      7.76 o 
  -7   5   4        2.79       -2.63      4.99 o 
  -6   5   4      322.02      322.70     12.09 o 
  -5   5   4       31.61       34.91      4.18 o 
  -4   5   4     2160.76     2145.49     45.43 o 
  -3   5   4       41.30       36.30      3.57 o 
  -2   5   4     6757.22     8053.39    251.85 o 
  -1   5   4      172.06      188.28      9.10 o 
   0   5   4     5932.03     6322.95     93.30 o 
   1   5   4      360.83      371.40     10.60 o 
   2   5   4     1967.65     1972.74     31.53 o 
   3   5   4       37.34       36.35      4.45 o 
   4   5   4      467.60      479.68     18.28 o 
   5   5   4        0.02       -7.91      7.91 o 
   6   5   4       96.58       77.83     11.31 o 
   7   5   4        0.22       -6.69      9.52 o 
 -10   6   4        5.57       -9.17      9.17 o 
  -9   6   4        2.86       -3.73      7.65 o 
  -8   6   4        0.12       -1.15      7.02 o 
  -7   6   4        1.34       -1.52      5.14 o 
  -6   6   4       11.89       20.09      4.95 o 
  -5   6   4      161.00      161.19      7.93 o 
  -4   6   4      100.36      124.06      6.90 o 
  -3   6   4      203.30      192.50      7.38 o 
  -2   6   4      596.95      708.08     18.42 o 
  -1   6   4       57.42       52.83      3.78 o 
   0   6   4      152.77      203.56      7.42 o 
   1   6   4        1.81       -3.06      3.06 o 
   2   6   4       89.12      109.20      6.24 o 
   3   6   4       16.84       14.45      4.06 o 
   4   6   4       76.20       64.01      8.94 o 
   5   6   4        0.00       -8.16      8.16 o 
   6   6   4       14.44        3.54      9.59 o 
   7   6   4        0.00       -9.66      9.66 o 
 -10   7   4        1.41       -7.64      9.56 o 
  -9   7   4        0.04       -7.67      7.67 o 
  -8   7   4       61.85       68.63      8.65 o 
  -7   7   4        2.82       -0.04      6.93 o 
  -6   7   4      460.07      470.77     16.04 o 
  -5   7   4        0.03       -2.76      3.47 o 
  -4   7   4      973.36      954.83     20.06 o 
  -3   7   4        0.68       -0.58      2.73 o 
  -2   7   4      590.73      648.40     21.18 o 
  -1   7   4      238.88      240.49      7.56 o 
   0   7   4      170.90      179.32      5.34 o 
   1   7   4      303.50      296.03      8.11 o 
   2   7   4       51.18       53.44      4.32 o 
   3   7   4        7.45        0.00      4.83 o 
   4   7   4       18.79       22.93      7.87 o 
   5   7   4        3.69       -8.03      8.03 o 
   6   7   4        7.91        8.13      9.68 o 
   7   7   4        0.65       -9.84      9.84 o 
 -10   8   4        1.24        1.89     12.89 o 
  -9   8   4        5.48       -7.40      7.40 o 
  -8   8   4        7.08       -0.66      8.32 o 
  -7   8   4       16.07       12.19      5.68 o 
  -6   8   4        3.78        8.79      5.01 o 
  -5   8   4       16.07       11.17      5.68 o 
  -4   8   4      862.40      808.10     17.26 o 
  -3   8   4        7.78        5.02      3.30 o 
  -2   8   4     2831.34     2840.04     62.28 o 
  -1   8   4      177.95      180.80      6.67 o 
   0   8   4     1400.19     1335.83     23.73 o 
   1   8   4       17.29       19.41      3.20 o 
   2   8   4      390.81      363.84     13.22 o 
   3   8   4        0.08       -1.02      4.91 o 
   4   8   4       89.47       89.55      9.90 o 
   5   8   4        3.72       -9.36     11.62 o 
   6   8   4        8.86        5.34     12.00 o 
   7   8   4        0.34       -4.40      9.88 o 
 -10   9   4        3.38       -9.70      9.70 o 
  -9   9   4        0.95       -6.36      7.73 o 
  -8   9   4       41.58       27.73      7.77 o 
  -7   9   4        1.95       -2.82      5.42 o 
  -6   9   4      287.66      262.01     10.31 o 
  -5   9   4       12.94       12.24      4.27 o 
  -4   9   4      790.78      701.06     17.57 o 
  -3   9   4       85.92       87.16      6.94 o 
  -2   9   4     1037.65     1058.12     21.27 o 
  -1   9   4       27.30       23.57      3.36 o 
   0   9   4      975.61      959.87     18.14 o 
   1   9   4      109.44      100.65      5.29 o 
   2   9   4      528.12      459.09     15.06 o 
   3   9   4        0.89       -4.74      4.74 o 
   4   9   4      132.85      119.49     11.41 o 
   5   9   4       13.49       14.47      8.79 o 
   6   9   4       14.69       11.22      9.43 o 
   7   9   4        1.95       -3.71     10.16 o 
 -10  10   4        2.40       -4.12     11.39 o 
  -9  10   4        0.13       -7.28      7.28 o 
  -8  10   4       38.41       27.74      7.84 o 
  -7  10   4        5.50        6.69      5.72 o 
  -6  10   4      177.23      176.35      9.44 o 
  -5  10   4      170.91      167.12      8.37 o 
  -4  10   4      129.58      117.22      7.35 o 
  -3  10   4      240.39      218.46     10.09 o 
  -2  10   4      116.64      123.14      5.66 o 
  -1  10   4        3.63        0.16      3.28 o 
   0  10   4      380.95      365.33     10.18 o 
   1  10   4        4.82       -1.41      3.65 o 
   2  10   4      189.42      159.98      9.10 o 
   3  10   4        0.00       -4.89      6.09 o 
   4  10   4       16.93        3.82      7.56 o 
   5  10   4        8.17       -2.77      8.41 o 
   6  10   4        0.03       -1.08      9.43 o 
   7  10   4        1.86       -9.52     16.36 o 
 -10  11   4        0.49       -7.29     13.54 o 
  -9  11   4        1.50        0.11      8.29 o 
  -8  11   4        3.63       24.19      7.87 o 
  -7  11   4       10.16       10.61      6.12 o 
  -6  11   4       37.62       58.70      7.25 o 
  -5  11   4      111.14      110.11      7.08 o 
  -4  11   4       86.41       74.41      5.84 o 
  -3  11   4      259.69      248.58     12.19 o 
  -2  11   4       83.62       84.48      4.79 o 
  -1  11   4        0.77       -2.76      2.76 o 
   0  11   4      184.69      189.74      7.88 o 
   1  11   4      106.03      110.08      7.17 o 
   2  11   4      244.03      260.81     12.54 o 
   3  11   4        0.96       -5.60      5.60 o 
   4  11   4      132.80      174.27     11.80 o 
   5  11   4        5.49        4.00      8.87 o 
   6  11   4       38.75       36.49     12.44 o 
   7  11   4        0.70      -10.76     10.76 o 
 -10  12   4       26.40        2.45     17.06 o 
  -9  12   4        0.02       -2.74      7.72 o 
  -8  12   4      279.57      262.25     14.18 o 
  -7  12   4        0.08        8.19      6.30 o 
  -6  12   4     1525.64     1413.15     38.36 o 
  -5  12   4       25.77       41.19      5.19 o 
  -4  12   4     3866.48     3505.31     62.32 o 
  -3  12   4        4.80       22.80      5.14 o 
  -2  12   4     6410.55     6196.66     93.22 o 
  -1  12   4       94.11      139.64     12.14 o 
   0  12   4     6359.78     6405.34    160.96 o 
   1  12   4       58.38       76.62      7.83 o 
   2  12   4     2547.18     2506.22     51.11 o 
   3  12   4       34.23       30.37      6.78 o 
   4  12   4      398.45      491.53     17.53 o 
   5  12   4       25.54       25.99      9.71 o 
   6  12   4       18.97       37.86     10.74 o 
   7  12   4        4.73       -4.46     16.26 o 
  -9  13   4        0.49       -4.50     11.38 o 
  -8  13   4        0.04       13.25      7.87 o 
  -7  13   4        0.62        5.87      6.31 o 
  -6  13   4       47.78       76.98      8.78 o 
  -5  13   4       20.70       25.28      5.19 o 
  -4  13   4      816.01      824.50     25.13 o 
  -3  13   4       60.85       65.32      8.23 o 
  -2  13   4     3670.90     3607.75     55.59 o 
  -1  13   4       20.12       34.58      5.04 o 
   0  13   4     4995.43     4963.81    107.76 o 
   1  13   4       76.34      109.44     13.57 o 
   2  13   4     2927.65     2860.47     57.75 o 
   3  13   4        1.95       19.33      6.55 o 
   4  13   4      983.84      989.20     26.12 o 
   5  13   4       18.80       15.95     12.34 o 
   6  13   4      205.94      202.21     20.81 o 
  -9  14   4        2.37       -5.94     10.06 o 
  -8  14   4       45.73       28.86     10.68 o 
  -7  14   4        9.70       12.15      7.87 o 
  -6  14   4      339.70      294.55     14.57 o 
  -5  14   4       94.79       81.09      6.77 o 
  -4  14   4     1848.80     1723.35     33.66 o 
  -3  14   4      184.73      223.22     18.58 o 
  -2  14   4     3458.02     3330.19     48.66 o 
  -1  14   4       97.85      162.52     15.84 o 
   0  14   4     1958.21     1863.32     35.76 o 
   1  14   4       80.22       83.46      7.52 o 
   2  14   4      487.76      497.41     18.79 o 
   3  14   4       14.90       16.13      8.28 o 
   4  14   4       61.33       93.73     14.04 o 
   5  14   4        0.33       13.82     12.42 o 
   6  14   4        1.90       22.05     13.38 o 
  -9  15   4        1.28       11.54      9.00 o 
  -8  15   4       70.00       70.86     11.72 o 
  -7  15   4        0.62      -10.07     10.07 o 
  -6  15   4      393.27      343.84     16.02 o 
  -5  15   4        3.26       -4.11      5.85 o 
  -4  15   4     1338.20     1213.00     28.52 o 
  -3  15   4        0.33        4.80      5.57 o 
  -2  15   4     2287.31     2153.59     40.52 o 
  -1  15   4      280.49      250.67     13.32 o 
   0  15   4     1462.93     1321.44     26.94 o 
   1  15   4      512.61      491.58     15.80 o 
   2  15   4      408.00      386.50     16.74 o 
   3  15   4      126.16      116.41     11.42 o 
   4  15   4       71.97       86.37     11.41 o 
   5  15   4       13.85        6.77     11.81 o 
   6  15   4        9.69       -0.96     26.10 o 
  -9  16   4        0.25       -7.64     10.84 o 
  -8  16   4       29.95       35.47     11.48 o 
  -7  16   4        2.64        0.03     10.45 o 
  -6  16   4       74.66       74.53      8.88 o 
  -5  16   4        0.24       -5.15      5.15 o 
  -4  16   4      267.63      265.36     12.05 o 
  -3  16   4        6.69       13.19      5.49 o 
  -2  16   4      394.09      365.45     11.72 o 
  -1  16   4        8.90       16.37      4.70 o 
   0  16   4      143.00      141.20      8.27 o 
   1  16   4       39.27       49.50      6.99 o 
   2  16   4       25.40       31.25      8.16 o 
   3  16   4       23.61       20.34      9.87 o 
   4  16   4        2.31       16.25     10.70 o 
   5  16   4        3.82        1.04     12.47 o 
   6  16   4        0.40       -2.48     13.41 o 
  -9  17   4        0.00      -14.15     14.15 o 
  -8  17   4        0.45       -4.51     13.09 o 
  -7  17   4        0.72        0.44      8.49 o 
  -6  17   4        4.01       -2.74      7.40 o 
  -5  17   4        0.21       -7.13      7.13 o 
  -4  17   4        0.30       -2.08      5.66 o 
  -3  17   4        0.68       -5.29      5.29 o 
  -2  17   4        8.64        7.18      5.83 o 
  -1  17   4       75.34       76.77      8.00 o 
   0  17   4        0.06       -3.21      4.91 o 
   1  17   4      134.96      132.34      9.68 o 
   2  17   4       21.81        7.16      7.59 o 
   3  17   4       10.05        4.11      8.38 o 
   4  17   4       31.86       32.23      9.83 o 
   5  17   4        0.46      -11.65     11.65 o 
   6  17   4       15.75        6.45     16.46 o 
  -8  18   4        7.59        2.02     10.83 o 
  -7  18   4       17.94       26.95     16.64 o 
  -6  18   4       28.15       20.70      9.15 o 
  -5  18   4       40.47       41.70      9.73 o 
  -4  18   4       12.07        9.22      6.50 o 
  -3  18   4       67.49       64.84      7.45 o 
  -2  18   4        1.25       -1.03      5.89 o 
  -1  18   4       64.00       56.57      7.83 o 
   0  18   4        7.72       -1.08      4.99 o 
   1  18   4        9.06        1.94      6.28 o 
   2  18   4        3.87        7.00      7.63 o 
   3  18   4        0.35       -3.52      8.69 o 
   4  18   4        0.07       -1.36      8.56 o 
   5  18   4        0.03       -0.60     13.04 o 
  -8  19   4       15.32       14.33     11.67 o 
  -7  19   4        2.44       11.64     11.05 o 
  -6  19   4       82.18       73.53     10.86 o 
  -5  19   4        0.66        0.74      8.55 o 
  -4  19   4      123.68      121.29      9.88 o 
  -3  19   4        1.37       -5.75      7.51 o 
  -2  19   4       43.79       26.87      7.57 o 
  -1  19   4        9.27        1.36      6.53 o 
   0  19   4        3.44       -4.62      5.37 o 
   1  19   4       15.03       10.18      6.18 o 
   2  19   4        0.95        1.31      7.85 o 
   3  19   4        2.32        4.60      9.04 o 
   4  19   4        3.89        9.88      9.09 o 
   5  19   4        6.44       -3.19     12.58 o 
  -8  20   4        3.63      -14.48     15.73 o 
  -7  20   4        5.56       29.90     29.11 o 
  -6  20   4       46.55       29.60     12.28 o 
  -5  20   4        8.39       10.92      9.31 o 
  -4  20   4      316.35      276.25     13.36 o 
  -3  20   4        7.04       18.60      7.56 o 
  -2  20   4      663.28      608.74     20.36 o 
  -1  20   4        5.23       18.58      7.50 o 
   0  20   4      444.28      427.86     16.84 o 
   1  20   4        1.13        9.90      7.42 o 
   2  20   4      128.76      120.37     11.97 o 
   3  20   4        2.10        1.55      9.23 o 
   4  20   4       19.13       33.55     10.30 o 
   5  20   4        1.82       -5.35     13.09 o 
  -7  21   4        0.00       27.50     32.65 o 
  -6  21   4       12.56        2.15     20.81 o 
  -5  21   4        6.72        8.19      9.85 o 
  -4  21   4       53.81       53.19      9.46 o 
  -3  21   4       25.87       29.14      8.65 o 
  -2  21   4      113.03      117.15     11.00 o 
  -1  21   4        0.62        1.62     10.76 o 
   0  21   4      179.36      187.27     12.94 o 
   1  21   4        3.02       14.20      8.73 o 
   2  21   4      132.47      132.80     12.82 o 
   3  21   4        2.39       18.37     10.61 o 
   4  21   4       38.21       34.06     11.04 o 
  -7  22   4        8.42       47.76     35.16 o 
  -6  22   4      101.70       87.25     15.26 o 
  -5  22   4       26.23       13.41     12.51 o 
  -4  22   4      274.79      256.60     17.51 o 
  -3  22   4       51.35       59.47     10.01 o 
  -2  22   4      452.56      465.71     18.94 o 
  -1  22   4       52.49       73.51     10.16 o 
   0  22   4      472.34      465.35     18.89 o 
   1  22   4       29.59       50.05     14.49 o 
   2  22   4      233.22      243.18     16.73 o 
   3  22   4        3.82       10.11      9.68 o 
   4  22   4       48.59       62.83     12.43 o 
  -6  23   4        0.16       12.40     18.40 o 
  -5  23   4        5.98        5.61     20.67 o 
  -4  23   4        8.93       19.43      9.09 o 
  -3  23   4        7.21       10.15      8.80 o 
  -2  23   4       79.56       83.67     10.68 o 
  -1  23   4        5.73       -0.94      8.16 o 
   0  23   4      129.62      125.32     12.14 o 
   1  23   4       28.03       41.92     14.76 o 
   2  23   4       94.11      112.54     12.82 o 
   3  23   4        6.12       16.20      9.90 o 
  -6  24   4       14.58        3.57     16.69 o 
  -5  24   4        7.41       -6.10     38.05 o 
  -4  24   4       30.77       33.64     10.51 o 
  -3  24   4       16.34       16.89      8.85 o 
  -2  24   4       22.42       38.85      9.47 o 
  -1  24   4       14.00        7.82      8.23 o 
   0  24   4        0.03        9.98      9.06 o 
   1  24   4        4.82        7.53     13.34 o 
   2  24   4        9.89       28.93     11.79 o 
   3  24   4        1.91       17.22      9.94 o 
  -5  25   4        1.05       15.22     12.01 o 
  -4  25   4       15.01       -3.20     18.50 o 
  -3  25   4        0.23        6.28     14.37 o 
  -2  25   4       22.51       18.32      9.18 o 
  -1  25   4        5.18       11.44     15.11 o 
   0  25   4        7.64       29.00      9.58 o 
   1  25   4        8.08       26.85     11.77 o 
   2  25   4        0.13       25.46     12.32 o 
  -4  26   4       53.54       78.88     21.16 o 
  -3  26   4        1.62       22.18     16.65 o 
  -2  26   4       92.47       90.88     15.36 o 
  -1  26   4       10.09       29.82     10.02 o 
   0  26   4       53.60       70.53     13.69 o 
   1  26   4       11.56       36.45     16.27 o 
  -3  27   4        0.00       44.20     12.33 o 
  -2  27   4       21.89       54.70     10.72 o 
  -1  27   4        3.88       25.00      8.67 o 
   0  27   4        7.66       31.56     14.58 o 
 -11   1   5        0.96      -10.50     12.76 o 
 -10   1   5        2.20       -9.24      9.24 o 
  -9   1   5       10.46       11.52      7.49 o 
  -8   1   5       47.07       37.33      7.33 o 
  -7   1   5       21.61       21.78      5.37 o 
  -6   1   5      156.86      165.42      7.73 o 
  -5   1   5       58.59       56.46      4.12 o 
  -4   1   5      359.23      353.61     11.22 o 
  -3   1   5      127.00      128.03      6.12 o 
  -2   1   5     4314.48     4953.34    192.73 o 
  -1   1   5      683.53      684.52     14.03 o 
   0   1   5     1189.00     1330.86     25.86 o 
   1   1   5      396.14      354.65      8.63 o 
   2   1   5       93.62      106.81      5.48 o 
   3   1   5        4.77       -0.18      4.91 o 
   4   1   5       69.38       69.87      7.75 o 
   5   1   5       11.46        4.94      7.05 o 
   6   1   5       18.52        8.37     13.14 o 
   7   1   5        0.83      -15.13     15.13 o 
 -11   2   5        0.05      -11.99     11.99 o 
 -10   2   5        2.50       -7.84      9.19 o 
  -9   2   5        0.22       -6.93      7.28 o 
  -8   2   5       20.65       15.43      6.96 o 
  -7   2   5        6.52        8.23      5.05 o 
  -6   2   5       88.39      116.76      7.26 o 
  -5   2   5       25.42       29.14      3.61 o 
  -4   2   5      219.16      228.62      6.99 o 
  -3   2   5        2.14       -0.54      3.18 o 
  -2   2   5      271.74      308.49     10.06 o 
  -1   2   5       28.87       37.30      4.68 o 
   0   2   5       59.89       71.88      4.84 o 
   1   2   5       27.02       22.76      3.25 o 
   2   2   5        1.41       22.60      5.43 o 
   3   2   5       11.63       11.95      5.23 o 
   4   2   5        6.21       30.02      8.19 o 
   5   2   5        3.36        3.29      6.87 o 
   6   2   5        0.24       -7.93      9.13 o 
   7   2   5        0.35      -18.05     19.29 o 
 -11   3   5        0.04       -2.52     10.05 o 
 -10   3   5        2.03       18.08     10.41 o 
  -9   3   5        0.31       -8.56      8.56 o 
  -8   3   5       11.05       39.19     10.26 o 
  -7   3   5        5.64       12.47      5.14 o 
  -6   3   5      343.50      448.03     27.83 o 
  -5   3   5      407.25      420.44     11.02 o 
  -4   3   5      544.33      680.04     15.02 o 
  -3   3   5      693.50      800.35     19.28 o 
  -2   3   5      813.15     1146.95     29.08 o 
  -1   3   5      269.55      262.32     10.74 o 
   0   3   5     4081.65     4483.85     95.31 o 
   1   3   5      444.40      414.08      9.56 o 
   2   3   5     2981.04     2982.25     46.27 o 
   3   3   5       14.40       10.50      5.19 o 
   4   3   5      535.21      546.34     22.94 o 
   5   3   5        1.75       -8.14      8.83 o 
   6   3   5       49.21       46.97     23.33 o 
   7   3   5        2.10       -9.88      9.88 o 
 -11   4   5        0.09       -9.23      9.94 o 
 -10   4   5      122.90      108.75     19.20 o 
  -9   4   5        0.01       -3.79      8.64 o 
  -8   4   5      892.93      849.13     26.28 o 
  -7   4   5        1.59        7.50      4.94 o 
  -6   4   5     4880.55     4825.89     73.90 o 
  -5   4   5       28.30       33.73      3.77 o 
  -4   4   5    16598.88    17785.25    325.74 o 
  -3   4   5       28.39       42.26      4.52 o 
  -2   4   5    23464.95    27092.44    518.38 o 
  -1   4   5        3.91        7.61      2.63 o 
   0   4   5    11429.18    11833.87    196.52 o 
   1   4   5        6.69       13.74      3.06 o 
   2   4   5     2561.15     2603.43     44.30 o 
   3   4   5        1.17        1.76      4.91 o 
   4   4   5      269.79      354.72     14.76 o 
   5   4   5        0.04       -4.56     10.07 o 
   6   4   5        6.06       10.52      9.97 o 
   7   4   5        0.01      -10.72     11.74 o 
 -11   5   5        0.02      -11.53     11.53 o 
 -10   5   5        3.68        9.36      9.60 o 
  -9   5   5        0.47       -6.06      8.65 o 
  -8   5   5       58.38      125.20     20.72 o 
  -7   5   5        0.07        0.11      4.81 o 
  -6   5   5      311.99      429.86     26.10 o 
  -5   5   5      141.11      159.40      8.07 o 
  -4   5   5        7.83        8.90      4.82 o 
  -3   5   5      168.26      176.54      7.82 o 
  -2   5   5      549.13      770.90     20.96 o 
  -1   5   5      519.47      523.78     11.40 o 
   0   5   5        2.00        5.58      3.46 o 
   1   5   5      509.88      514.57     12.48 o 
   2   5   5      154.48      180.70      8.26 o 
   3   5   5       20.10       21.52      5.36 o 
   4   5   5       13.14       14.59      8.12 o 
   5   5   5        0.95       -8.12      8.58 o 
   6   5   5        0.21       -9.98     11.52 o 
   7   5   5        0.54      -11.56     11.56 o 
 -11   6   5        0.25      -10.03     10.03 o 
 -10   6   5        0.47       -4.02      9.20 o 
  -9   6   5        1.54       -8.33      8.86 o 
  -8   6   5        5.82        4.91      9.15 o 
  -7   6   5        0.00       -4.10      5.90 o 
  -6   6   5       79.68       80.32      6.55 o 
  -5   6   5       23.74       32.06      4.41 o 
  -4   6   5      332.06      292.74     10.66 o 
  -3   6   5       11.59       12.04      3.41 o 
  -2   6   5     1062.50     1190.98     26.40 o 
  -1   6   5        2.05        0.09      2.48 o 
   0   6   5     1004.67      986.18     18.78 o 
   1   6   5        0.97        3.96      6.06 o 
   2   6   5      224.59      207.22      7.99 o 
   3   6   5        0.43       -0.73      5.02 o 
   4   6   5       21.97       11.09     10.18 o 
   5   6   5        0.16       -8.11      8.69 o 
   6   6   5        2.31       -3.74     15.00 o 
   7   6   5        0.04      -12.49     15.21 o 
 -10   7   5        0.12        3.33      9.43 o 
  -9   7   5        0.01       -8.52      8.81 o 
  -8   7   5        6.66       20.11      9.45 o 
  -7   7   5        1.05       -4.56      5.74 o 
  -6   7   5       66.52       80.17      6.74 o 
  -5   7   5      135.16      128.20      7.51 o 
  -4   7   5        8.32       34.50      3.77 o 
  -3   7   5      195.72      191.95      8.93 o 
  -2   7   5      258.59      388.57     10.49 o 
  -1   7   5      203.14      212.04      7.18 o 
   0   7   5      110.92       95.81      5.51 o 
   1   7   5      244.74      246.68      8.52 o 
   2   7   5      308.27      292.42     10.68 o 
   3   7   5        6.42        0.97      5.22 o 
   4   7   5       28.35       20.41     12.17 o 
   5   7   5        0.29       -8.53      8.53 o 
   6   7   5        0.01      -10.89     10.89 o 
   7   7   5        0.33      -10.24     10.24 o 
 -10   8   5       31.11        0.79     12.93 o 
  -9   8   5        0.82        1.66      9.06 o 
  -8   8   5      289.18      287.90     15.86 o 
  -7   8   5        0.12       -1.31      6.12 o 
  -6   8   5     1344.53     1322.39     27.06 o 
  -5   8   5       21.36       23.33      4.37 o 
  -4   8   5     3751.15     3701.74     67.47 o 
  -3   8   5        1.53        5.48      3.50 o 
  -2   8   5     6859.84     7252.68    116.43 o 
  -1   8   5       25.81       36.35      3.89 o 
   0   8   5     5068.89     5137.82     91.08 o 
   1   8   5        2.87        4.44      3.28 o 
   2   8   5     1299.45     1264.55     28.25 o 
   3   8   5        0.40       -5.21      5.21 o 
   4   8   5      145.27      174.60     13.07 o 
   5   8   5        0.88      -14.82     14.82 o 
   6   8   5        6.46       -1.48      9.82 o 
   7   8   5        0.11       -0.58     13.47 o 
 -10   9   5        2.28      -11.50     14.17 o 
  -9   9   5        0.24       -4.24      9.20 o 
  -8   9   5        3.51       12.27      8.79 o 
  -7   9   5        0.91       -6.07      6.07 o 
  -6   9   5        4.97       15.64      5.08 o 
  -5   9   5      128.98      124.19      8.40 o 
  -4   9   5      244.62      251.81     12.26 o 
  -3   9   5      273.18      280.85     10.03 o 
  -2   9   5      567.77      554.49     12.41 o 
  -1   9   5        9.41        2.40      3.45 o 
   0   9   5       13.69       13.79      5.48 o 
   1   9   5       35.93       32.24      4.69 o 
   2   9   5      197.26      154.68     10.48 o 
   3   9   5        2.18       -5.55      5.55 o 
   4   9   5       35.49       16.89     13.58 o 
   5   9   5        1.34       -8.55      8.55 o 
   6   9   5        2.95       -0.35     12.33 o 
   7   9   5        0.01       27.51     17.41 o 
 -10  10   5        4.94      -10.56     10.56 o 
  -9  10   5        2.63       -9.12      9.12 o 
  -8  10   5       29.56       15.92      9.77 o 
  -7  10   5        0.02       -2.46      6.41 o 
  -6  10   5       19.83       19.56      5.38 o 
  -5  10   5       39.34       30.44      5.93 o 
  -4  10   5       15.90       14.27      3.82 o 
  -3  10   5       35.09       40.44      5.01 o 
  -2  10   5       20.64       15.26      3.49 o 
  -1  10   5        1.77       -0.80      3.56 o 
   0  10   5        0.15       -2.42      3.19 o 
   1  10   5        7.36        7.80      4.49 o 
   2  10   5        3.26       -3.02      6.07 o 
   3  10   5        0.59       -7.87      7.87 o 
   4  10   5        2.09        2.46     10.87 o 
   5  10   5        1.31       -7.55     12.42 o 
   6  10   5        0.00        3.93     14.85 o 
 -10  11   5        1.25       -4.50     11.99 o 
  -9  11   5        6.40       -9.33      9.33 o 
  -8  11   5       32.45       18.00      9.56 o 
  -7  11   5       19.92       15.02      7.14 o 
  -6  11   5      138.32      125.52     16.88 o 
  -5  11   5        0.19       -5.12      5.12 o 
  -4  11   5        2.85       -2.33      4.69 o 
  -3  11   5        5.71       -2.12      8.99 o 
  -2  11   5      281.88      290.70      9.07 o 
  -1  11   5       58.74       57.43      8.53 o 
   0  11   5      122.26      126.74      8.99 o 
   1  11   5       26.45       15.59      7.44 o 
   2  11   5       31.79       30.29      7.53 o 
   3  11   5        3.63       -2.74      7.55 o 
   4  11   5       29.54       38.02     12.11 o 
   5  11   5        1.41        2.15     11.65 o 
   6  11   5        6.64       14.48     13.11 o 
 -10  12   5        0.91        5.15     11.58 o 
  -9  12   5       12.00       11.91     11.02 o 
  -8  12   5        2.86       19.64     14.30 o 
  -7  12   5      102.61       85.00     10.83 o 
  -6  12   5       38.55       33.94      8.83 o 
  -5  12   5      442.83      405.50     24.91 o 
  -4  12   5      143.72      131.25     10.79 o 
  -3  12   5      489.84      469.52     15.13 o 
  -2  12   5      574.33      561.42     14.53 o 
  -1  12   5      189.26      176.60      9.77 o 
   0  12   5      677.49      652.57     18.23 o 
   1  12   5       80.22       70.99      7.70 o 
   2  12   5      182.06      178.77     25.58 o 
   3  12   5       10.41       -0.66      8.56 o 
   4  12   5       25.12       29.79     12.35 o 
   5  12   5        0.06      -11.60     11.60 o 
   6  12   5        5.84        0.65     18.76 o 
 -10  13   5        0.22       15.13     11.78 o 
  -9  13   5        2.10       10.37     10.64 o 
  -8  13   5        4.30       52.48     10.27 o 
  -7  13   5        0.13       27.14     11.59 o 
  -6  13   5       70.39       92.15     13.11 o 
  -5  13   5       64.09       68.35      8.65 o 
  -4  13   5      103.46      105.78     17.87 o 
  -3  13   5      279.87      261.01     10.39 o 
  -2  13   5      135.59      148.50      8.55 o 
  -1  13   5      147.08      141.80     10.10 o 
   0  13   5      526.52      474.79     15.34 o 
   1  13   5       88.27       72.01      7.80 o 
   2  13   5      420.63      382.68     22.56 o 
   3  13   5       65.09       48.13     10.25 o 
   4  13   5       87.46       67.23     13.69 o 
   5  13   5       11.63        5.52     12.48 o 
   6  13   5       12.62       -1.56     14.29 o 
  -9  14   5        5.34       16.06     11.28 o 
  -8  14   5      531.60      451.61     38.21 o 
  -7  14   5       11.32       18.93     11.31 o 
  -6  14   5     1800.30     1524.29     47.76 o 
  -5  14   5        8.36       28.98      7.43 o 
  -4  14   5     3818.46     3600.33     81.02 o 
  -3  14   5       54.71       57.02      8.78 o 
  -2  14   5     3333.16     3304.26     55.88 o 
  -1  14   5      104.37       86.23      7.39 o 
   0  14   5     1249.99     1162.95     27.23 o 
   1  14   5       15.45       10.27      6.12 o 
   2  14   5      287.82      254.88     14.45 o 
   3  14   5        0.55       -5.85      8.41 o 
   4  14   5       24.02       26.35     12.83 o 
   5  14   5        0.17      -11.44     11.44 o 
   6  14   5        0.44      -21.34     23.31 o 
  -9  15   5        0.00        3.16     16.00 o 
  -8  15   5        1.28       45.27     13.78 o 
  -7  15   5        1.03       -3.50     14.74 o 
  -6  15   5       48.21       61.45     12.11 o 
  -5  15   5       23.97       32.57      7.49 o 
  -4  15   5      438.30      469.95     19.13 o 
  -3  15   5       38.35       44.10      6.74 o 
  -2  15   5     1004.63      966.03     23.31 o 
  -1  15   5        1.07        5.89      5.70 o 
   0  15   5      532.57      481.20     15.15 o 
   1  15   5        8.92        1.12      5.79 o 
   2  15   5      198.74      162.40     12.85 o 
   3  15   5        0.26       -6.98      8.22 o 
   4  15   5      102.88       84.14     14.60 o 
   5  15   5        0.00       -8.90     13.47 o 
  -9  16   5       11.31        5.96     16.30 o 
  -8  16   5        4.91       29.00     20.66 o 
  -7  16   5       17.49       22.57     11.71 o 
  -6  16   5       17.12       29.54     12.41 o 
  -5  16   5        4.79        8.11      6.81 o 
  -4  16   5      323.43      325.15     13.49 o 
  -3  16   5       11.82        8.30      6.29 o 
  -2  16   5      567.09      564.81     15.24 o 
  -1  16   5       23.40       21.35      5.59 o 
   0  16   5      400.79      393.04     13.87 o 
   1  16   5        1.22       -3.15      6.12 o 
   2  16   5      208.44      198.58     14.00 o 
   3  16   5        0.05       -3.06      8.51 o 
   4  16   5       51.21       54.44     13.76 o 
   5  16   5        0.36        8.42     12.77 o 
  -9  17   5        0.40        2.38     16.07 o 
  -8  17   5        0.25       20.37     19.76 o 
  -7  17   5        0.11       12.75     21.14 o 
  -6  17   5       17.01       31.53     14.70 o 
  -5  17   5        1.24        7.68      7.12 o 
  -4  17   5       33.31       25.20      6.93 o 
  -3  17   5        1.07       -3.01      5.05 o 
  -2  17   5       38.54       33.33      7.16 o 
  -1  17   5        8.33        1.21      5.18 o 
   0  17   5      108.65      111.29      8.94 o 
   1  17   5       12.13        9.30      7.80 o 
   2  17   5       76.24       91.29     10.65 o 
   3  17   5        3.95       -1.12      8.67 o 
   4  17   5       12.66       12.72     12.09 o 
   5  17   5        2.21       -4.06     12.97 o 
  -8  18   5       27.50       51.99     33.31 o 
  -7  18   5        3.45       12.12     17.55 o 
  -6  18   5      121.22      126.30     14.91 o 
  -5  18   5       35.72       34.50      9.17 o 
  -4  18   5      285.94      258.27     15.19 o 
  -3  18   5       29.34       17.29      5.86 o 
  -2  18   5      566.33      505.36     18.12 o 
  -1  18   5        5.81        6.17      6.90 o 
   0  18   5      487.48      470.58     16.05 o 
   1  18   5        7.57        7.41      7.59 o 
   2  18   5      115.29      120.71     12.73 o 
   3  18   5        2.12       -2.15      9.05 o 
   4  18   5        8.59        8.78     12.11 o 
   5  18   5        0.00       -1.21     13.28 o 
  -8  19   5        0.36       30.09     27.82 o 
  -7  19   5        0.01       10.00     13.09 o 
  -6  19   5        0.00       -3.74     19.07 o 
  -5  19   5        7.95        7.42      7.68 o 
  -4  19   5        2.55       -2.99      7.11 o 
  -3  19   5       44.69       29.47      9.71 o 
  -2  19   5       35.13       27.82      8.02 o 
  -1  19   5       45.61       53.20      9.61 o 
   0  19   5      148.17      169.49     11.17 o 
   1  19   5       26.35       18.72      8.26 o 
   2  19   5      107.06      121.55     12.10 o 
   3  19   5        7.21       11.35      9.77 o 
   4  19   5       17.70       16.91     12.66 o 
  -8  20   5       13.03       54.94     37.69 o 
  -7  20   5        3.92       28.09     19.77 o 
  -6  20   5       40.31       31.20     20.35 o 
  -5  20   5        6.65       16.24      8.69 o 
  -4  20   5       68.93       57.94     10.40 o 
  -3  20   5       30.61       22.69      8.35 o 
  -2  20   5      176.94      177.43     12.94 o 
  -1  20   5       45.61       55.29     10.14 o 
   0  20   5      225.69      233.28     12.48 o 
   1  20   5        8.51       21.03      8.99 o 
   2  20   5       85.23       70.02     11.24 o 
   3  20   5        0.74        1.69      9.62 o 
   4  20   5       13.26       20.81     13.31 o 
  -7  21   5        0.33       22.87     25.32 o 
  -6  21   5       10.56       38.19     13.66 o 
  -5  21   5        3.72        9.77     11.52 o 
  -4  21   5       36.33       27.90      9.45 o 
  -3  21   5       10.80       16.73      8.82 o 
  -2  21   5       49.54       30.90      9.15 o 
  -1  21   5        7.37       12.16      9.42 o 
   0  21   5        9.46       23.45      9.56 o 
   1  21   5        3.78       12.63      9.09 o 
   2  21   5        0.04       16.76     13.09 o 
   3  21   5        1.18       13.11      9.68 o 
   4  21   5        0.17        0.66     16.19 o 
  -7  22   5        5.77       38.68     36.28 o 
  -6  22   5       14.46       32.14     13.25 o 
  -5  22   5       45.04       51.61     12.96 o 
  -4  22   5       48.92       57.61     10.48 o 
  -3  22   5       75.35       80.65     11.01 o 
  -2  22   5       34.46       31.67      9.62 o 
  -1  22   5       59.30       69.24     11.61 o 
   0  22   5        8.03       12.79      9.02 o 
   1  22   5       38.75       48.00     14.39 o 
   2  22   5        3.68        8.78      9.47 o 
   3  22   5        8.30       12.10      9.75 o 
  -6  23   5        0.02        0.63     25.45 o 
  -5  23   5        0.31       35.73     19.90 o 
  -4  23   5        4.71       24.51      9.82 o 
  -3  23   5        7.12        7.03      8.88 o 
  -2  23   5       32.15       30.42     10.22 o 
  -1  23   5       34.65       49.47     13.92 o 
   0  23   5       47.19       70.51     11.42 o 
   1  23   5       46.32       69.33     15.35 o 
   2  23   5       42.16       52.94     12.33 o 
   3  23   5       22.70       34.45     18.10 o 
  -5  24   5        0.45       19.38     20.72 o 
  -4  24   5        3.30       19.94      9.87 o 
  -3  24   5        0.67       14.02      9.60 o 
  -2  24   5       30.98       39.77     10.61 o 
  -1  24   5        0.41       17.34     12.60 o 
   0  24   5       48.74       62.68     17.75 o 
   1  24   5        1.56        4.84     13.55 o 
   2  24   5       15.95       24.59     12.64 o 
  -5  25   5        1.07       14.14     14.57 o 
  -4  25   5       13.52       35.59     10.30 o 
  -3  25   5        1.21       10.45     11.28 o 
  -2  25   5        7.24       30.10     10.39 o 
  -1  25   5        0.87       20.83     11.86 o 
   0  25   5        0.47        8.50     10.99 o 
   1  25   5        0.55       21.71     12.01 o 
  -4  26   5       97.97      114.49     16.54 o 
  -3  26   5       17.68       56.44     11.31 o 
  -2  26   5      128.85      179.24     15.71 o 
  -1  26   5       21.44       55.30     13.18 o 
   0  26   5       70.16       72.42     21.39 o 
 -11   0   6        0.94       -4.47     16.83 o 
 -10   0   6        1.92        9.36     11.74 o 
  -9   0   6        0.84       -9.66      9.66 o 
  -8   0   6      130.25      179.81     15.34 o 
  -7   0   6        0.92       -4.98      6.48 o 
  -6   0   6      570.95      630.21     20.14 o 
  -5   0   6        1.86        3.03      4.15 o 
  -4   0   6     1179.49     1214.92     29.46 o 
  -3   0   6        6.27        1.03      5.58 o 
  -2   0   6     2500.25     2649.04     77.60 o 
  -1   0   6       49.15       57.42      6.44 o 
   0   0   6      487.11      466.41     14.67 o 
   1   0   6       16.76       21.79      5.11 o 
   2   0   6       96.31       85.92      7.59 o 
   3   0   6        0.04        0.16      7.74 o 
   4   0   6      139.60      134.51     13.67 o 
   5   0   6        0.02      -14.50     18.50 o 
   6   0   6       53.92       22.97     23.55 o 
 -11   1   6        0.01      -11.56     11.56 o 
 -10   1   6       13.41       19.73     10.04 o 
  -9   1   6        0.10       -2.99      7.03 o 
  -8   1   6      172.21      210.63     11.65 o 
  -7   1   6        2.59       -0.85      4.51 o 
  -6   1   6      785.94      818.80     16.76 o 
  -5   1   6       14.20       11.78      3.16 o 
  -4   1   6     1426.73     1476.14     24.51 o 
  -3   1   6       38.94       37.64      7.25 o 
  -2   1   6      885.65     1006.14     22.22 o 
  -1   1   6       37.48       42.13      3.58 o 
   0   1   6      140.72      155.91      6.85 o 
   1   1   6        6.98       10.88      3.44 o 
   2   1   6        0.13       16.57      4.96 o 
   3   1   6        0.14       -1.63      5.76 o 
   4   1   6       17.92       41.78      7.60 o 
   5   1   6        0.00       -0.60      7.30 o 
   6   1   6       10.08        7.60     10.29 o 
 -11   2   6        0.02       -9.62      9.62 o 
 -10   2   6       33.60       11.67      9.80 o 
  -9   2   6        0.38       -3.44      7.09 o 
  -8   2   6      127.40      144.21     10.27 o 
  -7   2   6       13.67       13.22      4.88 o 
  -6   2   6       24.33       51.23      5.04 o 
  -5   2   6       25.87       27.38      3.67 o 
  -4   2   6      312.56      311.81      9.20 o 
  -3   2   6        0.29        4.45      5.50 o 
  -2   2   6      503.29      495.28     12.87 o 
  -1   2   6       29.70       33.57      5.03 o 
   0   2   6      919.18      911.33     18.04 o 
   1   2   6        8.06       11.61      3.48 o 
   2   2   6      958.21     1020.61     24.91 o 
   3   2   6        2.47        4.19      5.76 o 
   4   2   6      205.30      250.09     12.19 o 
   5   2   6        0.98       -8.73      8.73 o 
   6   2   6       13.42        5.18     13.15 o 
 -11   3   6        0.02       -7.69      9.83 o 
 -10   3   6        7.51        6.69      9.42 o 
  -9   3   6        0.10       -6.75      8.32 o 
  -8   3   6      104.57      132.96     18.05 o 
  -7   3   6        1.33       -3.15      4.56 o 
  -6   3   6      594.71      620.32     14.14 o 
  -5   3   6       10.49       13.81      3.53 o 
  -4   3   6     1482.10     1508.07     36.72 o 
  -3   3   6        8.79       18.05      4.02 o 
  -2   3   6     2306.93     2582.38     43.74 o 
  -1   3   6        0.21       -0.23      3.02 o 
   0   3   6     2111.66     2098.52     36.36 o 
   1   3   6        0.07        4.63      3.37 o 
   2   3   6      840.97      869.88     18.48 o 
   3   3   6        1.56        1.03      5.76 o 
   4   3   6      157.53      180.47     10.80 o 
   5   3   6        0.45       -5.33      9.15 o 
   6   3   6       19.23       12.42     12.41 o 
 -11   4   6        3.09        3.87     10.10 o 
 -10   4   6       26.72        6.22      9.42 o 
  -9   4   6       11.05        6.12      8.69 o 
  -8   4   6      142.86      119.52     13.28 o 
  -7   4   6       11.58        5.66      4.71 o 
  -6   4   6      155.10      173.18      9.71 o 
  -5   4   6       14.00       15.40      3.96 o 
  -4   4   6       29.75       40.29      5.21 o 
  -3   4   6       28.77       28.20      4.30 o 
  -2   4   6      200.65      262.80      8.78 o 
  -1   4   6       22.67       22.54      3.29 o 
   0   4   6       29.15       42.92      5.03 o 
   1   4   6        1.68        2.52      4.03 o 
   2   4   6       34.18       42.54      5.13 o 
   3   4   6       25.59       15.32      5.94 o 
   4   4   6        0.81        9.53      8.89 o 
   5   4   6        7.03        3.07      9.24 o 
   6   4   6        3.67       -9.94     12.14 o 
 -11   5   6        0.01       -2.92     11.40 o 
 -10   5   6        0.13        3.11     12.76 o 
  -9   5   6        0.13       -2.40      9.95 o 
  -8   5   6        1.66        1.12      9.10 o 
  -7   5   6        1.79       -3.08      4.47 o 
  -6   5   6       43.31       58.64      5.45 o 
  -5   5   6       11.67       10.81      3.92 o 
  -4   5   6      421.44      530.06     15.75 o 
  -3   5   6        2.14        2.50      3.63 o 
  -2   5   6      513.77      653.23     15.19 o 
  -1   5   6       13.22       14.45      3.20 o 
   0   5   6       15.66       33.23      5.32 o 
   1   5   6        1.36       -4.65      4.76 o 
   2   5   6       12.45        9.09      4.34 o 
   3   5   6        2.73       -5.31      5.31 o 
   4   5   6        1.01       -7.67      8.34 o 
   5   5   6        1.82       -9.20      9.20 o 
   6   5   6        0.31      -12.28     12.28 o 
 -11   6   6        2.62       -2.48     10.13 o 
 -10   6   6       26.80       -5.22     10.37 o 
  -9   6   6       10.11       -2.08      8.66 o 
  -8   6   6        6.26       -2.36      8.12 o 
  -7   6   6        9.27        5.39      4.94 o 
  -6   6   6        9.19       10.60      4.43 o 
  -5   6   6        3.83       -0.38      4.19 o 
  -4   6   6      201.99      152.25      8.04 o 
  -3   6   6        2.03       -2.08      3.50 o 
  -2   6   6     1748.90     1706.12     33.07 o 
  -1   6   6        0.01       -2.80      2.80 o 
   0   6   6     1377.40     1337.90     29.00 o 
   1   6   6       20.33       14.22      4.19 o 
   2   6   6      219.70      212.95      8.76 o 
   3   6   6       39.28       33.51      7.97 o 
   4   6   6       49.89       36.98     11.89 o 
   5   6   6        9.30       -7.60     14.26 o 
   6   6   6       13.36       -1.10     11.62 o 
 -11   7   6        0.46       -2.58     16.32 o 
 -10   7   6        3.20       -0.79      8.64 o 
  -9   7   6        0.65       -5.30      8.38 o 
  -8   7   6        7.62       -5.52      7.44 o 
  -7   7   6        0.12       -5.66      5.66 o 
  -6   7   6       97.76      100.97      6.45 o 
  -5   7   6        0.07       -1.65      4.28 o 
  -4   7   6     1109.16     1091.44     25.54 o 
  -3   7   6       22.31       24.37      4.49 o 
  -2   7   6     2376.69     2533.93     47.21 o 
  -1   7   6       92.70       90.64      5.59 o 
   0   7   6     1099.67     1085.28     21.08 o 
   1   7   6       17.69       13.79      4.43 o 
   2   7   6      247.56      221.25     11.12 o 
   3   7   6        0.28       -6.97      6.97 o 
   4   7   6       37.66       27.59     14.06 o 
   5   7   6        0.23        0.41     11.61 o 
   6   7   6        1.60        5.46     15.33 o 
 -11   8   6        0.41        0.51     11.82 o 
 -10   8   6        0.24       -4.96      9.77 o 
  -9   8   6        0.00       -9.64      9.64 o 
  -8   8   6        0.77       -1.13      8.00 o 
  -7   8   6       10.69        8.84      6.25 o 
  -6   8   6       92.25       93.96      8.64 o 
  -5   8   6       36.39       27.81      4.52 o 
  -4   8   6      601.60      579.66     16.83 o 
  -3   8   6       12.11       11.84      4.40 o 
  -2   8   6      426.65      464.25     12.84 o 
  -1   8   6        0.97       -1.49      3.29 o 
   0   8   6      313.41      301.44      9.58 o 
   1   8   6        0.08       -3.85      3.85 o 
   2   8   6      230.53      207.97     12.09 o 
   3   8   6        6.77       -8.67      8.67 o 
   4   8   6       31.33       35.27     12.20 o 
   5   8   6        1.69      -11.91     13.73 o 
   6   8   6        1.27       -6.31     12.64 o 
 -10   9   6        7.58        0.81     10.73 o 
  -9   9   6        0.51       -7.35      9.73 o 
  -8   9   6       65.17       71.21     10.64 o 
  -7   9   6        0.55       -5.08      6.60 o 
  -6   9   6      496.16      486.91     15.61 o 
  -5   9   6        0.61       -4.79      4.79 o 
  -4   9   6     2478.00     2553.54     53.23 o 
  -3   9   6        1.07        5.48      4.31 o 
  -2   9   6     3568.95     3838.61     69.48 o 
  -1   9   6       30.75       31.51      4.24 o 
   0   9   6     1232.50     1293.38     24.71 o 
   1   9   6        2.59       -5.26      5.26 o 
   2   9   6      211.32      229.11     13.99 o 
   3   9   6        4.06       -6.01      8.94 o 
   4   9   6       38.16       56.95     14.14 o 
   5   9   6        1.69       -2.75     11.60 o 
   6   9   6        3.97        5.64     16.47 o 
 -10  10   6        0.66        4.36     14.41 o 
  -9  10   6        0.25        0.52     10.17 o 
  -8  10   6        7.40       10.77      9.00 o 
  -7  10   6        3.47        3.01      7.57 o 
  -6  10   6        0.11       -1.26      6.69 o 
  -5  10   6        0.41        0.68      8.15 o 
  -4  10   6       91.88       96.08     10.42 o 
  -3  10   6       36.38       35.81      5.53 o 
  -2  10   6      105.55      103.48      8.17 o 
  -1  10   6      127.27      124.13      7.09 o 
   0  10   6      250.93      247.48      9.33 o 
   1  10   6       62.18       55.90      7.34 o 
   2  10   6      344.59      357.65     17.55 o 
   3  10   6        5.53       -2.98      7.87 o 
   4  10   6      106.28      112.85     15.65 o 
   5  10   6        0.36      -11.73     11.73 o 
   6  10   6       16.17        6.97     19.73 o 
 -10  11   6        3.48       10.31     11.46 o 
  -9  11   6        1.63        7.64     10.80 o 
  -8  11   6        5.23       47.05     11.41 o 
  -7  11   6        5.79       13.72      8.21 o 
  -6  11   6       47.94       51.38      8.63 o 
  -5  11   6       13.37        6.30      6.82 o 
  -4  11   6      550.25      516.14     14.74 o 
  -3  11   6        0.49       -4.66      4.66 o 
  -2  11   6      893.34      886.85     20.13 o 
  -1  11   6       68.85       65.82      5.66 o 
   0  11   6      175.24      157.95     10.33 o 
   1  11   6       32.11       20.68      7.61 o 
   2  11   6        8.44        8.79      7.40 o 
   3  11   6        0.96       -9.29      9.29 o 
   4  11   6        2.04       -4.97     11.81 o 
   5  11   6        0.02       -8.61     12.33 o 
   6  11   6        0.20       -5.74     19.92 o 
 -10  12   6      117.41      101.87     21.30 o 
  -9  12   6        0.02        7.55     10.43 o 
  -8  12   6      529.39      487.24     24.69 o 
  -7  12   6       14.67       43.02     11.77 o 
  -6  12   6     1209.16     1089.26     30.76 o 
  -5  12   6       71.12       61.30      8.75 o 
  -4  12   6     1539.19     1536.48     38.72 o 
  -3  12   6       71.38       61.12      6.46 o 
  -2  12   6     1423.80     1426.04     27.03 o 
  -1  12   6       21.90       16.32      5.63 o 
   0  12   6      379.68      360.97     13.91 o 
   1  12   6        8.51       -5.01      9.84 o 
   2  12   6        2.99       -1.88      9.11 o 
   3  12   6        5.46       17.18     20.68 o 
   4  12   6        1.93       -6.04     11.07 o 
   5  12   6        0.72       -8.20     12.60 o 
 -10  13   6        4.78       33.76     13.63 o 
  -9  13   6        3.00       21.16     11.00 o 
  -8  13   6       17.49      189.76     31.40 o 
  -7  13   6       11.44       18.69     11.15 o 
  -6  13   6        8.94       26.37      8.05 o 
  -5  13   6       14.84        8.46      7.22 o 
  -4  13   6      124.24      132.98     14.11 o 
  -3  13   6       27.57       27.15      5.05 o 
  -2  13   6      434.34      472.37     12.82 o 
  -1  13   6       43.07       28.57      6.36 o 
   0  13   6      138.34      129.66      9.50 o 
   1  13   6        0.71       -6.48      6.48 o 
   2  13   6       28.31       15.42      8.24 o 
   3  13   6       10.79       -8.59      8.59 o 
   4  13   6       14.03       -5.13     11.55 o 
   5  13   6        5.85       -0.30     12.94 o 
 -10  14   6       18.91       42.09     26.55 o 
  -9  14   6       12.98       14.89     16.09 o 
  -8  14   6       68.16       70.85     14.36 o 
  -7  14   6        9.50       29.00     11.37 o 
  -6  14   6      297.63      282.96     15.20 o 
  -5  14   6        4.34        5.39      6.86 o 
  -4  14   6      792.09      742.92     22.76 o 
  -3  14   6       13.04       14.54      5.60 o 
  -2  14   6      686.50      634.81     15.09 o 
  -1  14   6       20.18       10.70      5.50 o 
   0  14   6      356.88      308.74     13.73 o 
   1  14   6        2.27       -6.44      6.44 o 
   2  14   6      117.83      108.79     11.44 o 
   3  14   6        1.09       -8.86      8.86 o 
   4  14   6        7.49        6.02     12.31 o 
   5  14   6        0.58      -13.19     17.83 o 
  -9  15   6        0.10      -11.75     15.42 o 
  -8  15   6       10.17       29.58     13.49 o 
  -7  15   6        0.60       16.26     11.03 o 
  -6  15   6       52.69       52.43      9.00 o 
  -5  15   6        1.86       -2.65      6.78 o 
  -4  15   6       48.85       40.83      7.78 o 
  -3  15   6       15.36        3.56      5.32 o 
  -2  15   6      129.19      121.42      7.21 o 
  -1  15   6       53.83       53.69      6.90 o 
   0  15   6      424.04      420.93     14.95 o 
   1  15   6       15.02        7.03      7.30 o 
   2  15   6      258.72      269.27     15.59 o 
   3  15   6        0.02       -6.18      8.66 o 
   4  15   6       33.83        8.77     12.17 o 
   5  15   6        0.35       -2.87     20.91 o 
  -9  16   6        0.17       -1.82     15.80 o 
  -8  16   6       33.84       43.26     17.27 o 
  -7  16   6        2.38       12.06     11.61 o 
  -6  16   6       13.77       10.81     13.52 o 
  -5  16   6        2.06       -1.28      7.27 o 
  -4  16   6        2.75       -3.44      6.60 o 
  -3  16   6        3.67       -0.32      5.53 o 
  -2  16   6      109.19      101.39      8.00 o 
  -1  16   6       16.92       17.23      5.91 o 
   0  16   6      120.65       97.56      8.65 o 
   1  16   6        3.23       -0.48      7.60 o 
   2  16   6       35.88       27.99      9.44 o 
   3  16   6        0.55       -2.76      8.97 o 
   4  16   6       12.24        8.95     12.51 o 
   5  16   6        0.75       -3.85     13.17 o 
  -9  17   6        1.23       24.94     17.31 o 
  -8  17   6        7.02       28.79     17.54 o 
  -7  17   6        6.37       18.89     27.49 o 
  -6  17   6       21.56       14.68     10.84 o 
  -5  17   6       21.76       23.07      8.13 o 
  -4  17   6        0.93       -0.38      7.08 o 
  -3  17   6       11.94        9.36      6.07 o 
  -2  17   6       14.56       12.79      7.52 o 
  -1  17   6        1.48       -3.83      5.60 o 
   0  17   6        6.85        5.14      6.36 o 
   1  17   6        1.86        1.10      7.54 o 
   2  17   6       16.67       26.14      9.48 o 
   3  17   6        0.01        5.26      9.33 o 
   4  17   6        2.23       -9.65     12.42 o 
  -8  18   6       16.48       23.73     14.87 o 
  -7  18   6        3.19       12.28     12.43 o 
  -6  18   6       49.93       55.74     13.11 o 
  -5  18   6       22.00       15.90      8.11 o 
  -4  18   6      102.84      100.42     10.24 o 
  -3  18   6       25.01       29.87      8.69 o 
  -2  18   6      211.96      219.64     15.18 o 
  -1  18   6       13.07        7.81      6.37 o 
   0  18   6      187.50      203.98     11.82 o 
   1  18   6        9.50       14.49      8.56 o 
   2  18   6       82.46       79.29     11.51 o 
   3  18   6        5.58       14.69      9.78 o 
   4  18   6       32.88       31.96     13.58 o 
  -8  19   6        2.33       21.71     29.53 o 
  -7  19   6        1.31        8.13     15.58 o 
  -6  19   6       35.95       29.79     12.44 o 
  -5  19   6        0.71        4.62     15.38 o 
  -4  19   6      295.56      294.71     13.92 o 
  -3  19   6        0.79       15.36      8.76 o 
  -2  19   6      503.98      521.63     21.71 o 
  -1  19   6        3.39       17.26      8.44 o 
   0  19   6      206.66      216.44     12.33 o 
   1  19   6        0.00       -3.49      8.45 o 
   2  19   6       44.99       60.68     11.20 o 
   3  19   6        1.75        7.39      9.38 o 
   4  19   6        9.30       25.23     14.09 o 
  -8  20   6       18.24       39.19     43.36 o 
  -7  20   6        5.49        9.56     20.13 o 
  -6  20   6      107.97       99.03     15.35 o 
  -5  20   6       10.91       20.51      9.23 o 
  -4  20   6      323.28      278.84     17.11 o 
  -3  20   6        0.52       13.80      8.99 o 
  -2  20   6      374.07      361.71     18.87 o 
  -1  20   6        5.43       21.65     11.02 o 
   0  20   6      210.93      217.71     14.92 o 
   1  20   6        5.54        6.03      9.35 o 
   2  20   6       53.08       58.70     11.39 o 
   3  20   6        1.67        8.13      9.78 o 
  -7  21   6        0.09       29.64     16.42 o 
  -6  21   6       76.84       79.17     14.47 o 
  -5  21   6        0.09       12.20      9.97 o 
  -4  21   6      259.49      259.43     17.11 o 
  -3  21   6        0.04       15.46      9.48 o 
  -2  21   6      256.08      274.78     17.29 o 
  -1  21   6        0.98        9.31      9.20 o 
   0  21   6       43.58       55.17     14.02 o 
   1  21   6        0.05        0.97      9.43 o 
   2  21   6        1.44       -3.70      9.28 o 
   3  21   6        2.16        9.82     10.24 o 
  -7  22   6        1.64       28.89     26.34 o 
  -6  22   6       57.46       69.29     14.71 o 
  -5  22   6        2.65       21.67     10.11 o 
  -4  22   6      103.86      123.74     20.97 o 
  -3  22   6       15.71       27.16     10.25 o 
  -2  22   6      100.34      110.53     12.96 o 
  -1  22   6       30.23       41.71     10.75 o 
   0  22   6       32.24       28.69     15.13 o 
   1  22   6       15.46       21.17      9.64 o 
   2  22   6        1.45        9.29      9.60 o 
  -6  23   6        8.71       28.53     24.58 o 
  -5  23   6       14.04       23.01     10.75 o 
  -4  23   6      103.85      148.96     14.74 o 
  -3  23   6       30.41       45.67     11.14 o 
  -2  23   6      213.75      260.10     17.75 o 
  -1  23   6       44.69       75.07     11.95 o 
   0  23   6      124.90      160.56     28.54 o 
   1  23   6       21.38       44.02     14.06 o 
   2  23   6       48.62       57.31     13.12 o 
  -5  24   6       24.77       34.88     25.44 o 
  -4  24   6       17.85       32.90     13.98 o 
  -3  24   6       24.96       41.84     12.13 o 
  -2  24   6        8.61       24.06     10.30 o 
  -1  24   6        9.80       27.26     12.41 o 
   0  24   6        1.44       22.47     11.98 o 
   1  24   6        2.81       25.69     12.70 o 
  -5  25   6        2.05       26.62     14.65 o 
  -4  25   6       60.35       92.47     12.66 o 
  -3  25   6        0.74       30.68     13.88 o 
  -2  25   6       79.10      101.26     13.07 o 
  -1  25   6        0.19       32.33     17.00 o 
   0  25   6       87.37      100.89     23.45 o 
  -3  26   6        0.31       26.75     10.74 o 
  -2  26   6       18.03       86.47     21.60 o 
  -1  26   6        2.60       79.16     19.11 o 
 -11   1   7        0.47       -7.37      9.24 o 
 -10   1   7        3.20       10.59      8.04 o 
  -9   1   7        0.51        2.99      7.04 o 
  -8   1   7      100.08      157.08     13.79 o 
  -7   1   7       28.87       16.30      5.02 o 
  -6   1   7      194.53      259.43      9.88 o 
  -5   1   7      130.41      134.72      6.59 o 
  -4   1   7       43.52       80.65      8.22 o 
  -3   1   7        5.26        5.49      3.25 o 
  -2   1   7        0.02       10.42      3.35 o 
  -1   1   7        1.49        4.90      3.27 o 
   0   1   7      605.44      626.01     16.02 o 
   1   1   7       58.12       72.78      5.47 o 
   2   1   7      304.49      416.14     25.95 o 
   3   1   7       36.72       46.25     14.27 o 
   4   1   7       52.12       98.68      9.27 o 
   5   1   7        7.09        4.50     14.08 o 
   6   1   7        7.95       -7.81     16.00 o 
 -11   2   7        0.31       -2.57      9.30 o 
 -10   2   7       47.74       56.43     10.92 o 
  -9   2   7        1.19        2.92      7.06 o 
  -8   2   7      389.03      445.84     14.22 o 
  -7   2   7        3.25        2.79      4.70 o 
  -6   2   7     1935.10     2026.28     34.00 o 
  -5   2   7        6.36        9.39      3.40 o 
  -4   2   7     5691.44     6341.74    137.15 o 
  -3   2   7        1.11        1.01      4.48 o 
  -2   2   7     8063.96     8936.40    167.43 o 
  -1   2   7        3.46        9.52      3.91 o 
   0   2   7     4858.67     5072.05     76.92 o 
   1   2   7        5.31       10.06      4.17 o 
   2   2   7     1626.29     1749.44     35.46 o 
   3   2   7        1.15       10.91      6.79 o 
   4   2   7      413.83      444.77     15.96 o 
   5   2   7        0.06       -6.08     11.91 o 
   6   2   7       88.46       91.67     53.29 o 
 -11   3   7        2.07       -9.29      9.29 o 
 -10   3   7        1.53        7.14      9.58 o 
  -9   3   7        5.59        4.66      7.15 o 
  -8   3   7       76.35       83.50      9.11 o 
  -7   3   7        1.34       -3.93      4.53 o 
  -6   3   7       93.83      117.95      8.40 o 
  -5   3   7        9.01        8.75      4.23 o 
  -4   3   7      233.66      247.22     14.34 o 
  -3   3   7       73.82       78.57      7.12 o 
  -2   3   7      226.61      198.84      9.77 o 
  -1   3   7       70.83       78.81      8.91 o 
   0   3   7       36.65       50.48      9.57 o 
   1   3   7        1.25       -1.83      4.03 o 
   2   3   7        1.25       30.92      7.65 o 
   3   3   7        5.23       -6.16      7.43 o 
   4   3   7       14.05       32.26      9.68 o 
   5   3   7        0.39       -4.58     10.78 o 
   6   3   7        4.95       16.07     17.17 o 
 -11   4   7        0.00       -1.82      9.83 o 
 -10   4   7       19.95        4.13      9.11 o 
  -9   4   7        0.22       -5.68      8.16 o 
  -8   4   7       23.16       20.55      7.87 o 
  -7   4   7        0.05       -4.46      4.46 o 
  -6   4   7       18.61       32.33      5.40 o 
  -5   4   7        7.08        2.79      4.65 o 
  -4   4   7        3.15       16.53     11.37 o 
  -3   4   7       21.53       22.57      4.06 o 
  -2   4   7      162.92      188.20      9.52 o 
  -1   4   7        5.57        0.48      4.21 o 
   0   4   7      175.56      169.11     13.23 o 
   1   4   7        0.02       -3.95      3.95 o 
   2   4   7       68.54       53.40      5.84 o 
   3   4   7        0.09       -4.96      6.27 o 
   4   4   7       18.59       10.32     20.55 o 
   5   4   7        0.00       -8.11     11.05 o 
   6   4   7        1.87       -8.77     15.96 o 
 -11   5   7        0.05       -4.26      9.61 o 
 -10   5   7       14.37       -2.08     13.96 o 
  -9   5   7        2.31       -5.20      8.42 o 
  -8   5   7      180.30      170.56      9.94 o 
  -7   5   7       69.18       62.11      5.98 o 
  -6   5   7      279.28      265.07      9.59 o 
  -5   5   7      165.94      161.49     11.43 o 
  -4   5   7       73.35       77.70      6.85 o 
  -3   5   7        0.17       -3.26      3.26 o 
  -2   5   7      272.84      292.74      9.47 o 
  -1   5   7       34.26       43.40      5.37 o 
   0   5   7        4.80        2.47      4.70 o 
   1   5   7        2.72       -4.19      4.19 o 
   2   5   7       12.93        8.80      5.10 o 
   3   5   7        1.07       -5.32      9.32 o 
   4   5   7       11.46        2.07     11.05 o 
   5   5   7        1.52        1.79     11.55 o 
   6   5   7        0.24        9.74     14.48 o 
 -11   6   7        0.13       -5.14     11.01 o 
 -10   6   7        1.51       -7.69     10.19 o 
  -9   6   7        0.02       -2.15     10.86 o 
  -8   6   7        0.00       -1.65      7.14 o 
  -7   6   7        3.92       -2.62      4.61 o 
  -6   6   7        3.59       -3.10      4.94 o 
  -5   6   7       53.75       49.73      7.69 o 
  -4   6   7       48.85       53.89      6.14 o 
  -3   6   7       86.80       88.20      6.20 o 
  -2   6   7      138.87      146.61      7.77 o 
  -1   6   7       18.72       23.00      4.15 o 
   0   6   7       16.36       17.28      5.12 o 
   1   6   7        0.01       -4.22      4.22 o 
   2   6   7        7.78        9.54      5.17 o 
   3   6   7        0.60       -9.79     11.95 o 
   4   6   7        5.33       -3.64     12.79 o 
   5   6   7        0.15      -14.68     16.79 o 
   6   6   7        0.82      -12.24     25.08 o 
 -11   7   7        0.00       -5.50     11.02 o 
 -10   7   7        6.43      -10.04     10.04 o 
  -9   7   7        1.44        3.54     10.05 o 
  -8   7   7       91.84       83.33     11.31 o 
  -7   7   7       48.59       51.48      6.47 o 
  -6   7   7      145.91      130.05      9.08 o 
  -5   7   7       97.19       84.28      7.26 o 
  -4   7   7       41.71       39.39      5.93 o 
  -3   7   7        5.09        4.61      3.93 o 
  -2   7   7       90.25       85.12      8.65 o 
  -1   7   7       56.52       66.96      5.32 o 
   0   7   7        4.40        7.44      4.28 o 
   1   7   7        5.13       -0.40      4.45 o 
   2   7   7        6.52        8.94      7.01 o 
   3   7   7        0.41       -5.46     12.01 o 
   4   7   7       24.40       10.38     11.71 o 
   5   7   7        0.51       -5.69     11.83 o 
 -11   8   7        0.02       -4.66     11.61 o 
 -10   8   7        0.75       -2.82     10.68 o 
  -9   8   7        0.00       -0.76     10.05 o 
  -8   8   7        0.77       -4.75      8.49 o 
  -7   8   7        0.00       -2.75      7.47 o 
  -6   8   7       61.12       75.63      7.27 o 
  -5   8   7        2.42       -5.08      5.08 o 
  -4   8   7      190.86      227.11     10.92 o 
  -3   8   7        0.00       -0.65      3.86 o 
  -2   8   7      182.68      206.30     10.68 o 
  -1   8   7       22.82       10.95      4.05 o 
   0   8   7      264.63      254.54      9.69 o 
   1   8   7       30.66       23.23      5.09 o 
   2   8   7      209.49      218.01     13.26 o 
   3   8   7       10.36        6.54     10.40 o 
   4   8   7       54.84       53.41     14.45 o 
   5   8   7        1.46       -5.13     16.28 o 
 -11   9   7        0.62        3.83     17.74 o 
 -10   9   7        0.06       -5.31     10.54 o 
  -9   9   7        2.72       -1.90      9.82 o 
  -8   9   7       24.66       29.56      9.97 o 
  -7   9   7        0.02       -8.83      9.80 o 
  -6   9   7       79.36       54.15      6.98 o 
  -5   9   7        0.11       -5.10      5.10 o 
  -4   9   7        9.25        9.14      5.57 o 
  -3   9   7       60.84       57.40      5.46 o 
  -2   9   7      164.87      158.80      9.09 o 
  -1   9   7       42.10       44.94      5.15 o 
   0   9   7      737.54      665.88     15.87 o 
   1   9   7        4.16        0.98      6.58 o 
   2   9   7      364.71      358.93     23.97 o 
   3   9   7       12.39        5.90     10.78 o 
   4   9   7       75.67       49.73     16.30 o 
   5   9   7        2.89      -12.71     12.71 o 
 -10  10   7        6.28       14.68     11.61 o 
  -9  10   7        3.75        5.37     10.70 o 
  -8  10   7      138.34      147.31     13.51 o 
  -7  10   7        8.05        8.47      8.72 o 
  -6  10   7     1118.88     1071.99     30.69 o 
  -5  10   7        0.10       -4.18      5.17 o 
  -4  10   7     2999.23     3071.98     64.16 o 
  -3  10   7        1.36       -2.28      4.58 o 
  -2  10   7     3139.47     3222.41     66.05 o 
  -1  10   7        2.02       11.69      4.47 o 
   0  10   7     1904.11     1832.71     36.45 o 
   1  10   7        7.45        3.84      6.93 o 
   2  10   7      565.40      616.92     21.83 o 
   3  10   7        3.76       -6.38     10.45 o 
   4  10   7       40.95       31.77     13.60 o 
   5  10   7        0.85      -15.14     21.01 o 
 -10  11   7        4.53       11.45     11.17 o 
  -9  11   7        1.30       -1.32     10.53 o 
  -8  11   7       61.70       61.76     13.86 o 
  -7  11   7        4.31        1.52     10.48 o 
  -6  11   7       98.23      101.31     10.51 o 
  -5  11   7       20.82        7.68      7.02 o 
  -4  11   7        7.79       18.05      5.64 o 
  -3  11   7        2.00       -4.43      4.43 o 
  -2  11   7       56.50       60.20      5.87 o 
  -1  11   7        5.23       -3.27      4.28 o 
   0  11   7        3.48        4.46      6.22 o 
   1  11   7        7.19        8.15      7.41 o 
   2  11   7        9.65       14.34      8.37 o 
   3  11   7        9.10      -10.07     12.57 o 
   4  11   7        7.88        5.10     12.11 o 
   5  11   7        1.73      -14.68     14.68 o 
 -10  12   7        2.79       22.61     11.99 o 
  -9  12   7        5.66        1.77     16.77 o 
  -8  12   7       78.17       84.21     15.11 o 
  -7  12   7       14.30       21.48     11.63 o 
  -6  12   7      408.72      409.15     17.98 o 
  -5  12   7       46.70       34.94      7.99 o 
  -4  12   7     1257.41     1236.96     27.01 o 
  -3  12   7       35.65       37.84      6.26 o 
  -2  12   7     1937.57     1938.87     35.38 o 
  -1  12   7        0.15        3.81      4.47 o 
   0  12   7      930.55      924.15     24.23 o 
   1  12   7        4.98        4.17      7.14 o 
   2  12   7      181.78      169.75     13.25 o 
   3  12   7        1.66      -10.94     10.94 o 
   4  12   7       35.26       34.11     13.49 o 
   5  12   7        0.00      -14.58     16.28 o 
 -10  13   7        3.69       19.09     18.43 o 
  -9  13   7        6.97        4.30     16.97 o 
  -8  13   7        0.11        9.18     12.58 o 
  -7  13   7        8.11       13.62     18.51 o 
  -6  13   7        0.71       10.28      7.69 o 
  -5  13   7       20.17       20.64      8.17 o 
  -4  13   7        8.29       12.68      5.42 o 
  -3  13   7      125.32      123.38      7.62 o 
  -2  13   7        5.84        8.78      4.60 o 
  -1  13   7      101.86       85.49      7.93 o 
   0  13   7      106.99      106.18      9.11 o 
   1  13   7        4.51       -3.46      7.20 o 
   2  13   7       47.60       44.05      9.23 o 
   3  13   7        1.22       -2.36     11.62 o 
   4  13   7        8.70       -1.49     12.14 o 
   5  13   7        0.62       -8.25     13.09 o 
 -10  14   7       34.39       13.24     18.08 o 
  -9  14   7        7.47       21.57     17.98 o 
  -8  14   7       14.81        7.05     12.35 o 
  -7  14   7       12.34       -6.36     13.53 o 
  -6  14   7        9.85       21.79      8.38 o 
  -5  14   7        2.40        7.71      7.27 o 
  -4  14   7      305.17      313.23     15.11 o 
  -3  14   7        0.96        3.23      4.53 o 
  -2  14   7      942.52      966.37     20.62 o 
  -1  14   7       11.29       17.10      6.32 o 
   0  14   7      622.11      655.47     19.85 o 
   1  14   7       14.45        7.08      7.68 o 
   2  14   7      144.57      142.20     14.28 o 
   3  14   7        4.73       -5.92     11.22 o 
   4  14   7       24.14       13.75     13.11 o 
  -9  15   7        1.15       28.86     34.74 o 
  -8  15   7       16.86       18.84     22.92 o 
  -7  15   7        7.73       20.98     16.01 o 
  -6  15   7       86.84       70.35     10.19 o 
  -5  15   7        5.17        1.81      7.23 o 
  -4  15   7      298.14      275.83     16.11 o 
  -3  15   7       18.38       22.55      5.37 o 
  -2  15   7      210.74      203.59     11.24 o 
  -1  15   7       40.38       38.35      7.06 o 
   0  15   7       26.38       28.89      7.37 o 
   1  15   7        5.89        4.51      7.71 o 
   2  15   7        4.46        7.76      8.87 o 
   3  15   7        0.35       -1.41     11.42 o 
   4  15   7        0.81       -2.51     12.98 o 
  -9  16   7        1.88       24.44     37.05 o 
  -8  16   7       25.17       28.72     13.98 o 
  -7  16   7        0.20        3.77     13.30 o 
  -6  16   7       12.70        9.46      8.49 o 
  -5  16   7       16.99        7.53      8.06 o 
  -4  16   7        7.36        1.34      6.25 o 
  -3  16   7       49.36       49.77      7.45 o 
  -2  16   7       28.53       27.31      6.75 o 
  -1  16   7       21.72       13.35      7.10 o 
   0  16   7       12.38       20.59      7.32 o 
   1  16   7        2.32        2.16      7.78 o 
   2  16   7        3.58        5.07      9.21 o 
   3  16   7        0.03        6.06     11.87 o 
   4  16   7        8.35        4.59     13.44 o 
  -9  17   7        0.16       52.60     38.65 o 
  -8  17   7       15.10       29.95     14.20 o 
  -7  17   7        8.11       23.30     12.49 o 
  -6  17   7       38.64       32.75      9.56 o 
  -5  17   7       10.58        1.70      7.89 o 
  -4  17   7        2.65       -1.46      6.65 o 
  -3  17   7        8.09        2.80      8.11 o 
  -2  17   7       14.13       13.08      7.32 o 
  -1  17   7       44.69       42.59      7.60 o 
   0  17   7       39.02       33.32      8.65 o 
   1  17   7       21.15       15.57      8.95 o 
   2  17   7       51.83       41.01     10.67 o 
   3  17   7        5.96        4.75     12.25 o 
   4  17   7       19.86       12.42     13.47 o 
  -9  18   7        1.47      -16.54     16.54 o 
  -8  18   7        3.54       27.30     52.32 o 
  -7  18   7        8.69       20.79     18.88 o 
  -6  18   7       12.73        8.60      9.13 o 
  -5  18   7       43.74       45.95      9.61 o 
  -4  18   7       60.61       53.40      8.48 o 
  -3  18   7       62.85       63.93     10.74 o 
  -2  18   7      143.19      150.76     15.46 o 
  -1  18   7       28.18       33.81      7.96 o 
   0  18   7       55.94       67.91     10.14 o 
   1  18   7        8.26        9.31      9.32 o 
   2  18   7        4.21       12.12      9.63 o 
   3  18   7        3.28        7.17     12.69 o 
  -8  19   7        0.99       20.83     35.43 o 
  -7  19   7        1.07       18.24     22.00 o 
  -6  19   7        8.76        7.84     12.29 o 
  -5  19   7        0.17       -8.32      8.32 o 
  -4  19   7       13.48       14.92     11.58 o 
  -3  19   7       11.98       19.12      9.57 o 
  -2  19   7       24.57       24.78      9.76 o 
  -1  19   7       17.75       21.59      7.62 o 
   0  19   7       20.11       18.33      9.30 o 
   1  19   7        1.07        1.72      9.54 o 
   2  19   7        1.30        4.87      9.61 o 
   3  19   7        0.20        8.51     16.90 o 
  -8  20   7        9.63       31.50     42.14 o 
  -7  20   7       10.31       28.14     15.71 o 
  -6  20   7       86.84       58.95     14.28 o 
  -5  20   7       14.39       13.78      7.98 o 
  -4  20   7      219.03      218.91     17.99 o 
  -3  20   7       17.70       13.11      9.62 o 
  -2  20   7      215.37      202.65     16.06 o 
  -1  20   7       21.34       29.78     10.09 o 
   0  20   7      177.81      164.23     14.04 o 
   1  20   7       10.87       12.23      9.34 o 
   2  20   7       95.32       92.78     14.11 o 
  -7  21   7        1.97       14.87     27.68 o 
  -6  21   7        5.95       30.92     13.22 o 
  -5  21   7        2.31        9.88      9.60 o 
  -4  21   7       12.47       24.01     10.07 o 
  -3  21   7        7.14        4.72     11.11 o 
  -2  21   7       26.14       37.50     10.38 o 
  -1  21   7        2.45       11.64     10.71 o 
   0  21   7       32.76       18.84      9.90 o 
   1  21   7        1.35        5.88      9.18 o 
   2  21   7       16.58       25.06     10.61 o 
  -7  22   7        0.00        1.01     17.58 o 
  -6  22   7       92.96      111.65     15.94 o 
  -5  22   7        2.77       13.94     10.04 o 
  -4  22   7      190.47      203.74     16.33 o 
  -3  22   7        5.82       27.76     10.57 o 
  -2  22   7      178.70      190.79     15.95 o 
  -1  22   7        0.85       27.01     10.43 o 
   0  22   7      127.76      116.27     17.24 o 
   1  22   7        0.18        4.94      9.23 o 
  -6  23   7        1.16       29.50     13.82 o 
  -5  23   7        3.77       14.30     13.71 o 
  -4  23   7        2.11       26.70     10.69 o 
  -3  23   7       22.91       39.40     11.17 o 
  -2  23   7        3.04       31.02     10.94 o 
  -1  23   7       28.83       52.53     12.99 o 
   0  23   7        4.18       23.90     12.31 o 
   1  23   7        7.82       27.31     12.13 o 
  -5  24   7        1.81       12.52     13.15 o 
  -4  24   7      124.99      146.18     15.60 o 
  -3  24   7        0.14       25.52     10.12 o 
  -2  24   7      202.51      220.55     17.22 o 
  -1  24   7        0.03       12.73     11.55 o 
   0  24   7      111.24      123.30     24.55 o 
  -4  25   7        3.92       16.48     10.39 o 
  -3  25   7        1.92       22.34     12.50 o 
  -2  25   7        0.06       17.98     11.12 o 
  -1  25   7        4.85       25.93     14.54 o 
 -11   0   8        3.24       -7.67     11.53 o 
 -10   0   8       40.02       31.36     12.19 o 
  -9   0   8        7.04       -0.29      9.76 o 
  -8   0   8      139.95      164.18     13.96 o 
  -7   0   8       11.32       10.74      6.91 o 
  -6   0   8      404.35      427.91     17.20 o 
  -5   0   8       29.47       29.76     12.73 o 
  -2   0   8      415.00      436.44     20.30 o 
  -1   0   8      627.86      677.20     28.08 o 
   0   0   8      110.24      216.54     15.43 o 
   1   0   8      241.04      279.40     14.34 o 
   2   0   8      324.01      491.04     23.02 o 
   3   0   8       25.11       20.66     10.70 o 
   4   0   8      159.34      191.15     17.71 o 
 -11   1   8        0.01       -3.99      9.38 o 
 -10   1   8       10.85       14.01      8.26 o 
  -9   1   8        1.22        0.63      6.77 o 
  -8   1   8      142.88      181.46      9.97 o 
  -7   1   8       15.25       12.14      5.01 o 
  -6   1   8     1078.65     1112.00     21.35 o 
  -5   1   8       39.15       43.01      8.77 o 
  -4   1   8     3920.99     4124.64    135.16 o 
  -3   1   8       23.37       55.75     17.52 o 
  -2   1   8     5911.71     6306.23    119.77 o 
  -1   1   8        0.94        1.79      5.77 o 
   0   1   8     4000.22     4031.15     62.57 o 
   1   1   8        3.61        9.84      4.90 o 
   2   1   8     1455.33     1446.23     31.22 o 
   3   1   8        6.69       -6.91      6.91 o 
   4   1   8      292.30      291.74     15.41 o 
   5   1   8        3.26       -6.11     21.01 o 
 -11   2   8        1.45       -5.26      9.03 o 
 -10   2   8       15.42       21.00      8.45 o 
  -9   2   8        1.20       -2.63      6.73 o 
  -8   2   8      214.01      228.71     10.71 o 
  -7   2   8        3.82        3.32      4.72 o 
  -6   2   8      920.67      950.98     19.14 o 
  -5   2   8       62.99       71.42      9.13 o 
  -4   2   8     1219.41     1350.73     50.50 o 
  -3   2   8        0.06       -8.28      8.62 o 
  -2   2   8     1165.84     1260.01     28.70 o 
  -1   2   8      137.87      140.73      7.37 o 
   0   2   8     1047.66     1113.34     37.06 o 
   1   2   8       29.26       23.35      6.32 o 
   2   2   8      233.07      370.35     25.43 o 
   3   2   8        0.02       -9.46      9.46 o 
   4   2   8        3.77       41.89     11.37 o 
   5   2   8        0.00       -3.97     18.06 o 
 -11   3   8        0.24       -1.23     11.54 o 
 -10   3   8       46.78       43.31     12.65 o 
  -9   3   8        0.08       -1.89      6.70 o 
  -8   3   8      279.91      325.90     11.94 o 
  -7   3   8        1.02        0.15      4.64 o 
  -6   3   8     1192.56     1285.71     35.99 o 
  -5   3   8        0.81        7.04      7.09 o 
  -4   3   8     2761.88     2979.23    100.12 o 
  -3   3   8        3.45       -1.52      4.20 o 
  -2   3   8     2508.60     2665.41     53.83 o 
  -1   3   8        6.48       -1.91      4.97 o 
   0   3   8     1002.62     1034.66     21.82 o 
   1   3   8        3.19       -4.51      7.75 o 
   2   3   8      223.23      261.51     13.64 o 
   3   3   8        2.09       -2.58      7.62 o 
   4   3   8       19.84       12.78     22.53 o 
   5   3   8        0.95        8.52     14.57 o 
 -11   4   8        1.45        2.33     11.53 o 
 -10   4   8        7.97       24.36     11.98 o 
  -9   4   8        0.16        3.10      8.00 o 
  -8   4   8       13.05       23.76     11.81 o 
  -7   4   8        0.10       -5.51      5.51 o 
  -6   4   8       21.89       37.00      7.54 o 
  -5   4   8       35.74       29.49      7.77 o 
  -4   4   8      152.46      190.20     12.30 o 
  -3   4   8        1.12       -3.88      3.88 o 
  -2   4   8       94.74      107.68      7.49 o 
  -1   4   8       51.02       49.95      6.30 o 
   0   4   8       15.05       11.98      6.78 o 
   1   4   8        0.12       -4.07      4.92 o 
   2   4   8        4.68       11.09      8.79 o 
   3   4   8       11.60       -6.15     11.74 o 
   4   4   8        5.86      -13.85     15.56 o 
   5   4   8        2.98       -2.71     28.86 o 
 -11   5   8        0.54        0.92     11.19 o 
 -10   5   8        6.96        3.89     10.60 o 
  -9   5   8        3.20        3.73     10.05 o 
  -8   5   8       51.39       61.13      9.00 o 
  -7   5   8       15.03        6.66      5.74 o 
  -6   5   8      275.90      318.54     19.55 o 
  -5   5   8       11.05        5.88      6.60 o 
  -4   5   8      656.08      721.95     20.18 o 
  -3   5   8        0.70        0.47      4.03 o 
  -2   5   8      355.15      375.19     11.38 o 
  -1   5   8        1.47        2.34      5.03 o 
   0   5   8       53.11       51.76      7.16 o 
   1   5   8        0.06       -0.83      4.84 o 
   2   5   8       10.89        4.48      6.74 o 
   3   5   8        0.01      -13.20     14.90 o 
   4   5   8        3.20       -4.47     12.05 o 
   5   5   8        0.02       -8.39     23.68 o 
 -11   6   8        0.17        9.67     11.70 o 
 -10   6   8        2.62       15.80     15.53 o 
  -9   6   8        0.00       -7.80      9.21 o 
  -8   6   8       88.39       99.30     10.27 o 
  -7   6   8        0.04       -5.35      5.35 o 
  -6   6   8      606.03      618.26     17.73 o 
  -5   6   8       22.07       17.96      6.21 o 
  -4   6   8     1936.82     2069.50     45.42 o 
  -3   6   8        0.45        0.35      4.26 o 
  -2   6   8     1563.63     1643.76     30.70 o 
  -1   6   8       63.28       65.19      5.83 o 
   0   6   8      168.30      173.39      8.53 o 
   1   6   8        0.91       -3.09      5.05 o 
   2   6   8        2.11        2.69      6.93 o 
   3   6   8       10.22        5.37     25.88 o 
   4   6   8        0.22        6.70     12.49 o 
   5   6   8        3.55       -1.30     18.78 o 
 -11   7   8        0.15        3.14     11.23 o 
 -10   7   8       17.86       24.12     11.81 o 
  -9   7   8        0.89       -9.58      9.58 o 
  -8   7   8      147.64      169.17     14.00 o 
  -7   7   8       30.49       17.96      7.04 o 
  -6   7   8      322.39      328.27     15.34 o 
  -5   7   8       71.61       74.36      7.56 o 
  -4   7   8      273.03      256.14     12.31 o 
  -3   7   8       32.69       29.65      5.46 o 
  -2   7   8      322.05      273.55     10.35 o 
  -1   7   8       18.11       17.78      4.77 o 
   0   7   8      287.52      283.73     10.35 o 
   1   7   8       13.53       11.29      5.44 o 
   2   7   8       90.34       99.03     13.33 o 
   3   7   8        3.47        4.25     15.05 o 
   4   7   8       16.23        7.64     17.82 o 
   5   7   8        0.41      -11.51     11.51 o 
 -11   8   8        0.01       -2.26     11.64 o 
 -10   8   8        1.59       14.03     11.20 o 
  -9   8   8        1.21       -0.46      9.51 o 
  -8   8   8        0.61       13.82      9.00 o 
  -7   8   8        5.41       -0.64      6.58 o 
  -6   8   8       30.60       39.40      6.98 o 
  -5   8   8        0.34       -4.34      5.49 o 
  -4   8   8       44.54       48.61      6.63 o 
  -3   8   8       11.68        7.72      6.23 o 
  -2   8   8      125.55      123.60      7.82 o 
  -1   8   8       75.33       65.68      6.00 o 
   0   8   8      323.00      308.75     11.11 o 
   1   8   8        6.27        7.25      7.19 o 
   2   8   8      143.11      158.07     15.30 o 
   3   8   8        1.98        2.76     13.81 o 
   4   8   8       21.20       12.03     12.79 o 
   5   8   8        0.94       -3.94     34.15 o 
 -11   9   8        0.30       14.37     12.59 o 
 -10   9   8        8.93       30.48     12.26 o 
  -9   9   8        0.43       -7.96      9.10 o 
  -8   9   8       94.71       99.25     15.56 o 
  -7   9   8        0.09        1.39     11.12 o 
  -6   9   8      311.84      299.65     13.36 o 
  -5   9   8        4.70       -4.28      5.53 o 
  -4   9   8      611.11      600.04     16.87 o 
  -3   9   8       63.57       60.43      6.03 o 
  -2   9   8     1255.98     1248.38     24.91 o 
  -1   9   8       47.27       42.69      5.68 o 
   0   9   8     1196.71     1192.07     24.45 o 
   1   9   8        6.68        2.16      9.04 o 
   2   9   8      386.55      386.73     23.27 o 
   3   9   8        1.05       -4.73     10.62 o 
   4   9   8       57.33       39.92     30.31 o 
   5   9   8        0.32      -15.76     16.10 o 
 -10  10   8        0.01        4.72     11.11 o 
  -9  10   8        5.70       20.03     19.99 o 
  -8  10   8        3.32       24.01     12.88 o 
  -7  10   8       17.08       16.98      9.05 o 
  -6  10   8       13.11       23.23      6.85 o 
  -5  10   8       54.49       51.49      6.90 o 
  -4  10   8        1.61       -3.40      5.39 o 
  -3  10   8        2.36       -3.90      4.90 o 
  -2  10   8       15.00        7.85      4.70 o 
  -1  10   8       49.82       33.24      5.58 o 
   0  10   8      123.62      115.51     11.17 o 
   1  10   8       23.40        5.52      9.78 o 
   2  10   8       73.25       76.03     10.30 o 
   3  10   8        3.65       -7.19     10.74 o 
   4  10   8       13.90       11.86     13.35 o 
 -10  11   8        7.75       -2.32     16.98 o 
  -9  11   8        3.90        2.47     14.49 o 
  -8  11   8       26.38       29.31     13.14 o 
  -7  11   8        0.12       -8.07      8.07 o 
  -6  11   8      178.43      171.89     18.25 o 
  -5  11   8        0.69       -3.04      5.45 o 
  -4  11   8      564.43      551.89     14.64 o 
  -3  11   8       19.23       15.68      4.96 o 
  -2  11   8      347.92      317.41     11.04 o 
  -1  11   8        8.03        2.04      5.04 o 
   0  11   8       58.09       45.54      7.91 o 
   1  11   8        0.01       -7.78      8.43 o 
   2  11   8       13.64       12.69      8.55 o 
   3  11   8        0.00       -5.89     11.07 o 
   4  11   8        2.57        2.60     18.54 o 
 -10  12   8        0.60       10.23     18.09 o 
  -9  12   8        2.18       11.25     14.57 o 
  -8  12   8        1.36       11.04     12.77 o 
  -7  12   8        0.05        3.17      8.54 o 
  -6  12   8        1.29       12.05      8.18 o 
  -5  12   8        0.42       -3.78      5.50 o 
  -4  12   8       30.08       33.87      5.69 o 
  -3  12   8       41.86       38.40      5.60 o 
  -2  12   8       90.03       96.78      7.05 o 
  -1  12   8      120.47      113.63      9.23 o 
   0  12   8       42.78       49.96      8.25 o 
   1  12   8       36.06       28.63      8.68 o 
   2  12   8       38.47       47.04      9.83 o 
   3  12   8        3.50        5.46     12.15 o 
   4  12   8       28.14       30.16     26.57 o 
 -10  13   8       10.24      -10.41     17.42 o 
  -9  13   8        5.31       13.38     16.29 o 
  -8  13   8       47.01       54.34     14.91 o 
  -7  13   8       36.90       35.59      9.80 o 
  -6  13   8      272.11      273.22     16.10 o 
  -5  13   8       36.88       42.08      8.84 o 
  -4  13   8      815.42      865.59     19.62 o 
  -3  13   8        0.02        5.10      4.98 o 
  -2  13   8      653.92      677.03     16.58 o 
  -1  13   8        4.66       14.62      6.81 o 
   0  13   8      198.46      186.62     13.01 o 
   1  13   8        1.58       -7.60      7.60 o 
   2  13   8       46.42       54.73     10.33 o 
   3  13   8        1.19       -3.87     11.77 o 
   4  13   8        4.67       13.76     13.63 o 
 -10  14   8       10.43       -0.18     17.72 o 
  -9  14   8        0.39        6.85     27.78 o 
  -8  14   8       63.45       75.61     24.99 o 
  -7  14   8        1.19        1.74      8.57 o 
  -6  14   8      218.28      219.76     15.07 o 
  -5  14   8        1.40        5.56      7.87 o 
  -4  14   8      344.46      334.39     11.75 o 
  -3  14   8        9.14       17.97      5.39 o 
  -2  14   8      365.55      358.12     14.60 o 
  -1  14   8       17.29       20.53      7.30 o 
   0  14   8      262.89      239.36     15.29 o 
   1  14   8        0.23       -2.60      8.03 o 
   2  14   8       66.16       70.02     13.27 o 
   3  14   8        1.16       -2.56     12.23 o 
   4  14   8        6.60       -0.23     21.39 o 
  -9  15   8        3.00       -1.53     14.91 o 
  -8  15   8       52.26       45.15     14.52 o 
  -7  15   8       23.01       16.65     12.28 o 
  -6  15   8      300.25      311.84     16.92 o 
  -5  15   8       13.64        9.77     10.22 o 
  -4  15   8      770.43      763.85     21.83 o 
  -3  15   8        5.26       17.97      6.61 o 
  -2  15   8      547.87      562.92     18.15 o 
  -1  15   8       14.42       13.50      7.10 o 
   0  15   8      157.90      155.90     12.58 o 
   1  15   8        4.17       -0.08      8.09 o 
   2  15   8       46.65       57.19     10.89 o 
   3  15   8        2.00       10.53     13.06 o 
  -9  16   8        0.52        5.02     14.10 o 
  -8  16   8        0.94       -1.85     13.96 o 
  -7  16   8        0.25        4.52     11.63 o 
  -6  16   8       32.04       49.99     10.19 o 
  -5  16   8        2.57       -3.00      7.89 o 
  -4  16   8      107.37      125.11     11.66 o 
  -3  16   8        2.38        1.30      6.32 o 
  -2  16   8       64.18       62.54      8.32 o 
  -1  16   8        0.05        0.64      6.86 o 
   0  16   8        0.93       10.28      8.08 o 
   1  16   8        1.84        7.33      9.01 o 
   2  16   8        2.15       17.99     10.06 o 
   3  16   8        1.42        0.57     12.42 o 
  -9  17   8        0.54       29.12     24.18 o 
  -8  17   8        7.39       26.56     30.17 o 
  -7  17   8       18.36       19.09     13.43 o 
  -6  17   8       87.89       91.94     11.98 o 
  -5  17   8       38.13       28.76      9.31 o 
  -4  17   8      364.61      390.27     16.03 o 
  -3  17   8       19.15       31.30      9.91 o 
  -2  17   8      345.39      392.67     15.61 o 
  -1  17   8       16.49       18.07      7.45 o 
   0  17   8      132.19      145.84     13.17 o 
   1  17   8       12.91       16.55      9.68 o 
   2  17   8       43.43       45.18     11.16 o 
   3  17   8        1.67       -9.82     12.25 o 
  -8  18   8        8.58       39.17     15.00 o 
  -7  18   8        4.68       17.05     16.94 o 
  -6  18   8       63.75       75.29     11.87 o 
  -5  18   8        9.81       13.86      8.08 o 
  -4  18   8      212.70      225.38     16.84 o 
  -3  18   8       15.73       24.89      9.88 o 
  -2  18   8      272.30      270.09     23.22 o 
  -1  18   8       10.52       24.18      8.09 o 
   0  18   8      159.47      161.27     13.69 o 
   1  18   8        0.02        5.54      9.82 o 
   2  18   8       69.76       77.86     12.72 o 
  -8  19   8       49.34       76.96     16.78 o 
  -7  19   8       20.28       29.73     23.38 o 
  -6  19   8      138.64      134.75     13.88 o 
  -5  19   8       24.29       30.74      8.79 o 
  -4  19   8      193.52      205.44     16.65 o 
  -3  19   8        2.79       10.48     10.31 o 
  -2  19   8      270.61      265.65     17.90 o 
  -1  19   8        0.57       15.55      8.01 o 
   0  19   8      216.78      203.44     15.12 o 
   1  19   8        1.82       14.92      9.86 o 
   2  19   8       63.67       62.31     12.18 o 
  -8  20   8        1.63       -4.24     17.25 o 
  -7  20   8        1.21       31.71     13.96 o 
  -6  20   8        6.88       10.77      9.99 o 
  -5  20   8        0.18        3.91      9.84 o 
  -4  20   8       12.03       18.31     10.16 o 
  -3  20   8        0.04        2.61     14.89 o 
  -2  20   8       13.58       30.63     11.13 o 
  -1  20   8        0.34       10.19     11.46 o 
   0  20   8        6.34        8.12      9.13 o 
   1  20   8        2.52        5.36      9.84 o 
   2  20   8        0.04        8.44      9.92 o 
  -7  21   8        1.22       20.37     14.42 o 
  -6  21   8       25.34       28.62      8.83 o 
  -5  21   8       10.76       26.32     10.86 o 
  -4  21   8       61.62       66.47     12.01 o 
  -3  21   8       41.36       48.01     11.57 o 
  -2  21   8      160.87      171.06     22.10 o 
  -1  21   8       27.97       37.68     15.65 o 
   0  21   8      169.61      161.44     15.47 o 
   1  21   8        5.07       15.44     10.24 o 
  -6  22   8       18.44       54.71     15.26 o 
  -5  22   8       10.88       28.07     11.78 o 
  -4  22   8       44.01       54.36     11.82 o 
  -3  22   8        6.56       29.86     11.00 o 
  -2  22   8       35.78       68.27     13.40 o 
  -1  22   8        1.36       11.36     11.80 o 
   0  22   8        9.88       21.82      9.93 o 
   1  22   8        0.40        6.90     15.86 o 
  -6  23   8       25.98       32.95     15.30 o 
  -5  23   8        0.70       22.67     10.08 o 
  -4  23   8       82.85       95.29     13.20 o 
  -3  23   8        1.61       26.74     13.55 o 
  -2  23   8       71.02       74.51     26.35 o 
  -1  23   8        1.13       14.95     11.55 o 
   0  23   8       25.92       57.79     20.86 o 
  -5  24   8       10.44       15.20     11.18 o 
  -4  24   8       14.70       34.36     13.87 o 
  -3  24   8       17.44       48.51     16.73 o 
  -2  24   8        4.46       61.22     28.87 o 
  -1  24   8       13.42       30.48     16.14 o 
 -11   1   9        1.30       12.26     11.78 o 
 -10   1   9      160.93      180.32     14.30 o 
  -9   1   9        1.12        4.73      8.11 o 
  -8   1   9      884.71      895.02     24.40 o 
  -7   1   9      120.04      137.65      9.21 o 
  -6   1   9     2402.84     2444.55     78.20 o 
  -5   1   9       81.04       99.77      8.43 o 
  -4   1   9     2929.70     3044.75    103.22 o 
  -3   1   9       20.25       45.49     12.29 o 
  -2   1   9     1838.34     1950.72     39.40 o 
  -1   1   9        0.00       -1.84      6.48 o 
   0   1   9      561.88      567.04     16.30 o 
   1   1   9        8.00       -9.88      9.88 o 
   2   1   9       83.60       84.07     11.04 o 
   3   1   9        0.02       -8.52      8.52 o 
   4   1   9        6.37        9.97      9.70 o 
 -11   2   9        0.19        0.09     11.49 o 
 -10   2   9       66.76      101.08     11.94 o 
  -9   2   9        0.75       -7.71      7.71 o 
  -8   2   9      130.68      208.66     13.27 o 
  -7   2   9        5.71       15.66      6.09 o 
  -6   2   9      125.92      211.64     13.80 o 
  -5   2   9       17.83       18.69      6.46 o 
  -4   2   9       34.89       48.24      7.34 o 
  -3   2   9       10.99       32.30     13.28 o 
  -2   2   9        0.23        0.84      5.10 o 
  -1   2   9        4.11        1.42      4.69 o 
   0   2   9       18.14       18.19      6.09 o 
   1   2   9        4.72       -4.04     16.03 o 
   2   2   9       37.27       36.17     11.50 o 
   3   2   9        2.14      -11.39     11.39 o 
   4   2   9       29.12       28.78     14.70 o 
 -11   3   9        6.83       -4.27     11.40 o 
 -10   3   9       26.56       48.88     15.50 o 
  -9   3   9        4.08        5.41      7.94 o 
  -8   3   9      118.98      137.21     10.16 o 
  -7   3   9       27.41       28.46      9.11 o 
  -6   3   9      359.56      375.15     14.50 o 
  -5   3   9        3.75        4.67      6.03 o 
  -4   3   9      750.80      783.59     18.30 o 
  -3   3   9       93.69       93.54      6.62 o 
  -2   3   9      617.90      632.32     15.60 o 
  -1   3   9        6.92        4.97      4.73 o 
   0   3   9      249.43      292.05     18.81 o 
   1   3   9        3.00       -7.94      7.94 o 
   2   3   9       62.04       78.60     11.85 o 
   3   3   9        0.45       -8.43      8.43 o 
   4   3   9        8.38       16.57     14.38 o 
 -11   4   9        1.23        9.61     11.70 o 
 -10   4   9        2.68       39.37     12.37 o 
  -9   4   9        6.21        1.56      9.20 o 
  -8   4   9       67.34       93.08      9.10 o 
  -7   4   9        7.49        8.74      8.23 o 
  -6   4   9      508.25      539.48     16.89 o 
  -5   4   9        1.74       -2.94      5.82 o 
  -4   4   9     1452.83     1597.73     30.70 o 
  -3   4   9        5.09        5.28      4.47 o 
  -2   4   9     1903.38     1971.74     36.14 o 
  -1   4   9        4.94        4.43      4.75 o 
   0   4   9     1163.53     1223.50     24.82 o 
   1   4   9        0.23       -3.10      5.63 o 
   2   4   9      320.22      326.71     18.32 o 
   3   4   9        1.68      -12.85     16.27 o 
   4   4   9       43.73       28.33     32.51 o 
 -11   5   9        7.20       12.18     11.98 o 
 -10   5   9       12.90       17.64     11.10 o 
  -9   5   9        3.40       -4.88     13.74 o 
  -8   5   9       29.29       13.95      7.08 o 
  -7   5   9       46.90       35.67      7.90 o 
  -6   5   9       72.30       86.13      8.33 o 
  -5   5   9       56.31       52.52      7.27 o 
  -4   5   9      226.10      239.89     10.37 o 
  -3   5   9        0.24       -3.62      4.38 o 
  -2   5   9      253.92      240.85      9.96 o 
  -1   5   9       26.02       22.25      5.18 o 
   0   5   9      106.86      103.56      9.18 o 
   1   5   9       41.45       35.88      6.83 o 
   2   5   9       12.40       20.20      7.94 o 
   3   5   9        3.80       -7.76     19.02 o 
   4   5   9        0.10      -15.52     17.78 o 
 -11   6   9        0.08        9.58     12.25 o 
 -10   6   9        0.27       12.02     18.97 o 
  -9   6   9        0.05       -6.62     19.15 o 
  -8   6   9        9.33        9.16      8.20 o 
  -7   6   9        6.64        5.99      6.99 o 
  -6   6   9       57.11       67.56      7.96 o 
  -5   6   9       18.90       12.71      6.25 o 
  -4   6   9      129.50      142.84      8.60 o 
  -3   6   9        1.42       -4.03      4.35 o 
  -2   6   9       67.01       79.80      6.37 o 
  -1   6   9       32.54       26.18      5.40 o 
   0   6   9        3.88       -1.11      7.64 o 
   1   6   9        9.86        0.89      5.89 o 
   2   6   9        0.01        5.65     10.37 o 
   3   6   9        0.38      -10.51     10.51 o 
   4   6   9        0.00      -11.92     28.15 o 
 -11   7   9        0.83       -6.08     11.22 o 
 -10   7   9        7.66        0.82     10.60 o 
  -9   7   9        0.52       -0.82     13.67 o 
  -8   7   9       36.31       33.81      8.54 o 
  -7   7   9       69.72       58.90      8.47 o 
  -6   7   9      119.91      133.54     10.06 o 
  -5   7   9       56.67       48.21      7.25 o 
  -4   7   9      334.16      321.73     14.29 o 
  -3   7   9        0.99       -3.37      4.41 o 
  -2   7   9      399.28      393.14     12.65 o 
  -1   7   9       11.41        4.69      5.04 o 
   0   7   9      226.43      227.73     10.19 o 
   1   7   9       25.33       22.11      6.56 o 
   2   7   9       63.43       60.26     13.02 o 
   3   7   9        2.57      -10.14     10.96 o 
   4   7   9        7.75       -2.93     16.55 o 
 -11   8   9        0.31        4.92     11.32 o 
 -10   8   9       64.89       83.40     14.56 o 
  -9   8   9        0.36        2.43     16.96 o 
  -8   8   9      352.01      379.04     20.16 o 
  -7   8   9        1.86        7.62      7.08 o 
  -6   8   9     1218.50     1285.97     29.61 o 
  -5   8   9        0.14        4.36      6.02 o 
  -4   8   9     2341.03     2434.77     47.96 o 
  -3   8   9       65.60       63.87      6.27 o 
  -2   8   9     1952.11     2110.81     38.83 o 
  -1   8   9      170.86      169.07      9.42 o 
   0   8   9      691.79      754.92     19.66 o 
   1   8   9       68.96       64.80      9.92 o 
   2   8   9      126.59      132.79     15.34 o 
   3   8   9       11.47       -3.24     11.35 o 
   4   8   9        9.35       -1.69     16.01 o 
 -11   9   9        2.28        0.12     18.07 o 
 -10   9   9       11.20        1.21     16.97 o 
  -9   9   9        1.83       15.20     14.89 o 
  -8   9   9       80.18       82.40     15.24 o 
  -7   9   9       10.25        6.41      7.35 o 
  -6   9   9      302.75      322.92     13.78 o 
  -5   9   9        0.95        2.70      6.05 o 
  -4   9   9      508.28      465.69     13.82 o 
  -3   9   9       33.99       31.40      5.59 o 
  -2   9   9      492.18      455.74     13.63 o 
  -1   9   9        0.16       -4.75      5.07 o 
   0   9   9      270.10      246.28     11.53 o 
   1   9   9        7.62       -2.36      7.87 o 
   2   9   9       87.53       73.16     13.26 o 
   3   9   9        0.84      -16.15     16.15 o 
   4   9   9       16.86        5.68     21.66 o 
 -10  10   9       17.17       23.49     17.97 o 
  -9  10   9        1.33      -11.10     14.41 o 
  -8  10   9       40.81       46.16     13.88 o 
  -7  10   9       18.87       22.61      9.71 o 
  -6  10   9       42.98       49.39      7.70 o 
  -5  10   9       60.68       55.26      7.54 o 
  -4  10   9        2.74        3.95      6.93 o 
  -3  10   9        7.90        0.44      4.84 o 
  -2  10   9       14.70       12.20      5.20 o 
  -1  10   9        8.12        5.32      5.32 o 
   0  10   9       47.95       38.76      8.71 o 
   1  10   9        3.75       -0.15      8.08 o 
   2  10   9       69.92       26.70     11.69 o 
   3  10   9        0.65       -0.95     11.71 o 
   4  10   9       38.66        8.18     31.89 o 
 -10  11   9       20.36       28.28     18.65 o 
  -9  11   9        0.00       -5.32     22.15 o 
  -8  11   9       96.84       82.94     16.05 o 
  -7  11   9       21.95       13.26      9.74 o 
  -6  11   9      205.86      223.67     12.22 o 
  -5  11   9        6.82        6.04      6.28 o 
  -4  11   9      103.73      111.09      7.81 o 
  -3  11   9       28.16       18.93      5.53 o 
  -2  11   9        0.12       -0.52      4.93 o 
  -1  11   9       15.07        6.31      5.46 o 
   0  11   9       36.01       25.44      8.57 o 
   1  11   9        4.26       -2.10      8.24 o 
   2  11   9       31.77       30.02     11.54 o 
   3  11   9        4.68       -8.51     11.78 o 
 -10  12   9        0.60       -9.04     16.55 o 
  -9  12   9        1.33       18.77     14.93 o 
  -8  12   9       18.74       24.31     14.32 o 
  -7  12   9       18.90       24.71     12.13 o 
  -6  12   9       96.69       80.85     11.40 o 
  -5  12   9       60.89       59.76      7.80 o 
  -4  12   9      202.62      174.82      9.60 o 
  -3  12   9       12.51       14.30      5.54 o 
  -2  12   9      119.62      108.94      7.71 o 
  -1  12   9        0.66       -6.80      6.80 o 
   0  12   9       16.39       16.43     12.21 o 
   1  12   9        0.66        1.99      8.53 o 
   2  12   9        2.66       -1.24     10.49 o 
   3  12   9        2.31       -6.97     12.12 o 
 -10  13   9        0.01        7.89     17.43 o 
  -9  13   9        2.51        8.56     14.56 o 
  -8  13   9       10.04       -2.31     13.93 o 
  -7  13   9        1.58       -3.17      9.57 o 
  -6  13   9       98.45       86.06     11.62 o 
  -5  13   9        0.14       -1.73      6.51 o 
  -4  13   9      201.36      212.28     10.66 o 
  -3  13   9       26.76       25.65      6.04 o 
  -2  13   9      157.20      172.95      9.95 o 
  -1  13   9        6.05       -0.92      7.17 o 
   0  13   9       57.37       60.29     10.08 o 
   1  13   9        0.23       -4.97      8.58 o 
   2  13   9       12.87       11.28     11.35 o 
   3  13   9        0.85       -1.11     12.84 o 
 -10  14   9        5.71       10.82     17.96 o 
  -9  14   9        2.61        4.99     17.07 o 
  -8  14   9       21.33       26.48     14.99 o 
  -7  14   9        0.92       -9.34      9.34 o 
  -6  14   9       79.02       67.70     11.35 o 
  -5  14   9        0.15       -5.13      7.17 o 
  -4  14   9      173.15      167.01      9.94 o 
  -3  14   9       25.89       33.20      6.45 o 
  -2  14   9      272.17      292.03     14.21 o 
  -1  14   9       53.00       51.12      8.82 o 
   0  14   9      231.82      242.04     15.38 o 
   1  14   9        8.54        5.02      9.01 o 
   2  14   9       69.52       58.34     14.10 o 
   3  14   9        0.00        7.88     17.32 o 
  -9  15   9        2.93       16.24     14.56 o 
  -8  15   9        2.70        2.56     20.02 o 
  -7  15   9        1.04       -6.46      9.48 o 
  -6  15   9       37.33       39.01     10.39 o 
  -5  15   9        6.89       12.07      7.68 o 
  -4  15   9       87.62       98.50      8.01 o 
  -3  15   9       20.19       16.14      6.08 o 
  -2  15   9       76.79       88.20      9.35 o 
  -1  15   9        0.03        5.23      7.67 o 
   0  15   9       38.25       35.07     14.03 o 
   1  15   9        4.93       12.67      9.25 o 
   2  15   9       14.97       14.38     12.46 o 
   3  15   9        1.94        7.01     16.43 o 
  -9  16   9        0.76       10.93     19.51 o 
  -8  16   9       40.97       49.23     15.72 o 
  -7  16   9        0.19       -0.95     10.05 o 
  -6  16   9      134.70      132.91     13.53 o 
  -5  16   9        5.78        7.34      7.74 o 
  -4  16   9      221.59      250.27     14.37 o 
  -3  16   9        0.38       -3.81      6.95 o 
  -2  16   9      216.34      208.23     19.18 o 
  -1  16   9        8.81       13.41      8.28 o 
   0  16   9      105.53      115.58     12.25 o 
   1  16   9        0.35        9.70      9.58 o 
   2  16   9       11.42       14.01     12.97 o 
  -9  17   9        4.08       20.33     27.03 o 
  -8  17   9       37.66       50.35     16.36 o 
  -7  17   9        1.57        4.80     13.76 o 
  -6  17   9       82.25       84.46     12.30 o 
  -5  17   9        5.27        3.72      7.98 o 
  -4  17   9      162.01      185.14     13.09 o 
  -3  17   9       18.27       12.54      7.71 o 
  -2  17   9      215.89      223.12     14.74 o 
  -1  17   9        4.12        6.24      8.94 o 
   0  17   9      128.34      133.28     13.04 o 
   1  17   9        0.20        1.41      9.16 o 
   2  17   9       25.54       22.90     13.36 o 
  -8  18   9       52.62       77.86     29.70 o 
  -7  18   9        1.36        5.19     13.75 o 
  -6  18   9      223.37      223.66     17.14 o 
  -5  18   9        8.27       14.27     11.44 o 
  -4  18   9      448.41      434.60     21.80 o 
  -3  18   9        0.00        9.26     11.26 o 
  -2  18   9      366.08      342.39     22.95 o 
  -1  18   9        5.48        1.35      9.07 o 
   0  18   9      126.31      110.71     12.49 o 
   1  18   9        0.17        0.57      9.63 o 
   2  18   9       29.48       22.89     18.16 o 
  -8  19   9       54.71       54.68     19.74 o 
  -7  19   9        4.85       17.90     25.62 o 
  -6  19   9       78.59       76.13     10.68 o 
  -5  19   9        4.67        5.42      8.30 o 
  -4  19   9       70.82       79.91     12.66 o 
  -3  19   9        0.27        0.62      9.84 o 
  -2  19   9       51.06       51.53     10.21 o 
  -1  19   9        0.90       -2.96      8.75 o 
   0  19   9       22.44       25.38     11.48 o 
   1  19   9        0.55        9.78     14.41 o 
  -7  20   9        0.13        9.84     13.78 o 
  -6  20   9       49.58       59.15     10.31 o 
  -5  20   9        0.24        2.83     13.79 o 
  -4  20   9       89.20       99.19     13.40 o 
  -3  20   9        7.46       31.77     11.07 o 
  -2  20   9       74.87       99.01     13.59 o 
  -1  20   9       19.80       14.42     10.47 o 
   0  20   9       26.94       38.54     12.47 o 
   1  20   9        4.19        7.63     12.32 o 
  -7  21   9        0.79       -2.84     17.72 o 
  -6  21   9       13.27       24.30     13.76 o 
  -5  21   9        1.26       14.58     13.28 o 
  -4  21   9       17.21       38.95     11.54 o 
  -3  21   9        0.24       27.20     11.17 o 
  -2  21   9        5.17       28.19     13.56 o 
  -1  21   9        0.91       22.37     12.13 o 
   0  21   9        0.88        6.94     11.47 o 
  -6  22   9        6.57       13.54     18.92 o 
  -5  22   9       24.71       33.97     12.83 o 
  -4  22   9        5.78       54.68     14.72 o 
  -3  22   9       10.15       34.13     11.44 o 
  -2  22   9        5.00       20.02     12.37 o 
  -1  22   9        0.55       26.72     12.86 o 
  -5  23   9        1.02       34.18     11.95 o 
  -4  23   9       52.93       74.57     14.21 o 
  -3  23   9        5.45       36.36     10.51 o 
  -2  23   9       17.05       60.55     15.09 o 
 -11   0  10        2.05        2.04     17.17 o 
 -10   0  10      384.79      375.07     31.11 o 
  -9   0  10        3.28       -9.07     32.58 o 
  -8   0  10     1010.29     1058.42     38.62 o 
  -7   0  10        6.74       11.07     10.63 o 
  -6   0  10     1453.82     1445.22     81.46 o 
  -5   0  10        0.27       -0.70      8.35 o 
  -4   0  10     1039.23     1099.77     36.50 o 
  -3   0  10      261.89      251.44     17.72 o 
  -2   0  10      319.78      351.85     18.82 o 
  -1   0  10      146.21      141.49     13.70 o 
   0   0  10        8.03       20.29      9.23 o 
   1   0  10        0.03       -4.60     10.18 o 
   2   0  10       22.28        8.10     13.40 o 
   3   0  10        5.09        2.24     13.31 o 
 -11   1  10        0.71       -2.84     12.27 o 
 -10   1  10       82.72      125.78     40.62 o 
  -9   1  10        5.29      -11.89     11.89 o 
  -8   1  10      274.50      324.70     22.37 o 
  -7   1  10       18.45       21.36      7.90 o 
  -6   1  10      583.31      607.32     18.65 o 
  -5   1  10       21.83       29.77      6.61 o 
  -4   1  10      746.18      774.23     20.45 o 
  -3   1  10        9.05        3.35      5.66 o 
  -2   1  10      489.39      472.78     15.21 o 
  -1   1  10        1.18       -1.88      5.64 o 
   0   1  10      159.46      123.31      9.04 o 
   1   1  10        0.14       -7.45      7.45 o 
   2   1  10       26.49        4.80      9.37 o 
   3   1  10        0.67        3.52      9.25 o 
   4   1  10        2.31        3.63     14.42 o 
 -11   2  10        0.05      -15.64     17.19 o 
 -10   2  10       21.60       21.64     11.58 o 
  -9   2  10        0.74       -6.67     11.65 o 
  -8   2  10       67.17       65.24      9.85 o 
  -7   2  10       61.23       52.90      8.60 o 
  -6   2  10      192.64      210.51     12.07 o 
  -5   2  10       64.25       45.93      7.27 o 
  -4   2  10      250.81      289.74     12.62 o 
  -3   2  10       38.51       31.37      6.38 o 
  -2   2  10       86.27      102.91      8.50 o 
  -1   2  10       25.17       17.09      6.31 o 
   0   2  10        7.78        8.93      6.29 o 
   1   2  10        7.91       -2.59      7.86 o 
   2   2  10        0.09        3.92      9.52 o 
   3   2  10        5.18        4.97      9.45 o 
   4   2  10        0.01       20.27     16.18 o 
 -11   3  10        1.83       11.39     18.02 o 
 -10   3  10        8.63        7.82     19.51 o 
  -9   3  10        2.11       -9.55     10.41 o 
  -8   3  10        0.51       -7.94      7.94 o 
  -7   3  10        0.76       -4.12      7.36 o 
  -6   3  10      102.02      115.45      9.40 o 
  -5   3  10        2.39       -2.67      5.79 o 
  -4   3  10      467.82      504.42     16.22 o 
  -3   3  10        1.14       -1.53      5.31 o 
  -2   3  10      757.16      779.21     20.22 o 
  -1   3  10        2.60       -0.91      5.74 o 
   0   3  10      536.94      526.77     17.61 o 
   1   3  10        4.03        2.23      7.89 o 
   2   3  10      187.93      175.87     14.84 o 
   3   3  10        0.80        0.77     14.08 o 
 -11   4  10        0.04       25.10     18.70 o 
 -10   4  10       13.28        1.50     10.39 o 
  -9   4  10        1.64       -4.04      7.42 o 
  -8   4  10       53.52       48.87      9.48 o 
  -7   4  10       54.89       37.21      8.18 o 
  -6   4  10      197.30      206.31     11.80 o 
  -5   4  10       40.45       30.13      6.90 o 
  -4   4  10      311.75      361.54     12.09 o 
  -3   4  10       69.01       64.99      6.19 o 
  -2   4  10      153.56      170.18      9.98 o 
  -1   4  10       61.80       54.09      7.27 o 
   0   4  10       30.70       34.68      7.47 o 
   1   4  10        0.02       -4.95      7.26 o 
   2   4  10        2.96       13.85      9.27 o 
   3   4  10        0.10       -5.94     13.55 o 
 -11   5  10        0.01      -15.46     15.57 o 
 -10   5  10        1.20        4.92     10.53 o 
  -9   5  10        0.23       -9.05      9.05 o 
  -8   5  10        9.00       -1.79      8.08 o 
  -7   5  10        0.60       -6.97      6.97 o 
  -6   5  10       30.32       26.65      7.32 o 
  -5   5  10        4.47       -3.17      6.02 o 
  -4   5  10       57.36       63.92      6.29 o 
  -3   5  10       11.06        6.13      4.86 o 
  -2   5  10       78.93       78.29      6.80 o 
  -1   5  10        0.00       -5.00      6.24 o 
   0   5  10       56.36       55.69      7.39 o 
   1   5  10        1.49       -6.68      6.68 o 
   2   5  10       19.68       10.35     13.42 o 
   3   5  10        0.23       14.94     14.87 o 
 -11   6  10        0.04       -1.08     11.31 o 
 -10   6  10       17.05        8.60     10.85 o 
  -9   6  10        2.88      -12.37     17.32 o 
  -8   6  10       65.32       40.10      9.06 o 
  -7   6  10       47.61       35.65      8.25 o 
  -6   6  10      196.72      203.66     11.86 o 
  -5   6  10       18.31       13.49      5.37 o 
  -4   6  10      270.44      309.69     11.64 o 
  -3   6  10      106.81      102.06      7.64 o 
  -2   6  10      118.96      124.48      8.45 o 
  -1   6  10       96.95       89.14      7.48 o 
   0   6  10       19.26       11.70      6.19 o 
   1   6  10        2.86       -6.86      6.86 o 
   2   6  10        0.45       -4.93     13.17 o 
   3   6  10        0.02      -13.06     13.06 o 
 -11   7  10        0.06        9.20     23.78 o 
 -10   7  10        0.98       -4.49     15.96 o 
  -9   7  10        6.67      -12.59     14.04 o 
  -8   7  10        0.09       -4.73     12.19 o 
  -7   7  10       36.47       28.55      8.14 o 
  -6   7  10       23.69       47.70      7.89 o 
  -5   7  10       17.36       12.67      5.65 o 
  -4   7  10      170.84      216.38     10.42 o 
  -3   7  10        0.25        4.40      5.04 o 
  -2   7  10      248.12      274.02     11.30 o 
  -1   7  10        0.36       -5.75      6.83 o 
   0   7  10      127.62      133.75      9.53 o 
   1   7  10        0.02       -7.13     10.07 o 
   2   7  10       25.18       16.43     11.61 o 
   3   7  10        0.71      -16.54     22.77 o 
 -11   8  10        2.21      -10.01     18.23 o 
 -10   8  10        6.12       10.44     16.94 o 
  -9   8  10        4.91       -3.96     21.88 o 
  -8   8  10      109.70       96.32     10.36 o 
  -7   8  10        0.35       -3.10      7.36 o 
  -6   8  10      593.94      568.50     17.93 o 
  -5   8  10        0.49        3.19      5.37 o 
  -4   8  10     1148.49     1144.18     24.42 o 
  -3   8  10       90.23       90.26      7.27 o 
  -2   8  10      836.59      840.33     19.71 o 
  -1   8  10       38.43       35.02      6.34 o 
   0   8  10      299.35      290.26     12.67 o 
   1   8  10        1.11       -7.01     11.22 o 
   2   8  10       66.93       69.93     13.88 o 
   3   8  10        2.01       -9.44     18.46 o 
 -10   9  10        8.54       51.97     21.35 o 
  -9   9  10        0.27        1.20     15.36 o 
  -8   9  10       36.05       49.98     11.98 o 
  -7   9  10        1.74        0.40      7.48 o 
  -6   9  10      123.09      150.69     17.72 o 
  -5   9  10       13.06        5.00      5.57 o 
  -4   9  10      252.33      273.08     11.46 o 
  -3   9  10       59.48       63.76      6.80 o 
  -2   9  10      227.12      228.89     10.72 o 
  -1   9  10       24.45       11.70      6.15 o 
   0   9  10      105.62      130.90     11.86 o 
   1   9  10        8.28        0.14      8.23 o 
   2   9  10       29.47       18.40     11.67 o 
   3   9  10        4.01       -5.38     12.14 o 
 -10  10  10       26.25       36.72     19.21 o 
  -9  10  10        0.01        4.52     15.49 o 
  -8  10  10       67.91       77.10     13.08 o 
  -7  10  10        8.39        2.01      7.51 o 
  -6  10  10       73.84       81.51      8.92 o 
  -5  10  10        3.58       -3.68      5.46 o 
  -4  10  10       34.30       42.45      6.48 o 
  -3  10  10       34.06       28.84      6.17 o 
  -2  10  10        9.33       10.82      5.71 o 
  -1  10  10       16.09        5.24      9.14 o 
   0  10  10        0.08        7.01      8.86 o 
   1  10  10        1.23       -8.51      8.51 o 
   2  10  10        5.22       -9.39     10.91 o 
   3  10  10        0.97       -4.45     12.55 o 
 -10  11  10       49.03       62.81     22.16 o 
  -9  11  10        5.56        1.49     15.80 o 
  -8  11  10      148.13      147.49     15.14 o 
  -7  11  10       29.66       21.53     12.08 o 
  -6  11  10      328.69      322.11     14.43 o 
  -5  11  10        9.57        1.88      5.88 o 
  -4  11  10      457.54      424.15     13.91 o 
  -3  11  10        0.04        2.03      5.60 o 
  -2  11  10      283.19      258.52     17.08 o 
  -1  11  10        2.73        4.25      7.46 o 
   0  11  10       72.47       75.53     10.80 o 
   1  11  10        1.01       -2.02      9.17 o 
   2  11  10        6.10        5.19     11.34 o 
   3  11  10        0.18       -1.36     13.05 o 
 -10  12  10        3.67        4.74     16.36 o 
  -9  12  10        0.05       -9.95     15.08 o 
  -8  12  10       76.45       95.91     13.81 o 
  -7  12  10        6.29        7.43      9.95 o 
  -6  12  10      350.88      404.07     15.72 o 
  -5  12  10        2.36        6.89      6.08 o 
  -4  12  10      728.15      790.56     19.54 o 
  -3  12  10       19.50       11.58      6.13 o 
  -2  12  10      780.61      834.79     20.31 o 
  -1  12  10        8.20       15.19      8.01 o 
   0  12  10      364.71      378.56     29.75 o 
   1  12  10        0.90        0.46     10.67 o 
   2  12  10       66.26       51.63     13.25 o 
 -10  13  10        7.29        3.04     16.07 o 
  -9  13  10        4.83       -0.25     17.12 o 
  -8  13  10       79.59       78.40     17.43 o 
  -7  13  10       28.89       26.97     11.12 o 
  -6  13  10      238.75      257.16     17.44 o 
  -5  13  10       13.34       12.68      6.44 o 
  -4  13  10      289.02      306.65     12.57 o 
  -3  13  10        1.73        3.54      5.90 o 
  -2  13  10      204.24      228.50     13.38 o 
  -1  13  10        7.78        2.16      8.08 o 
   0  13  10       92.16      112.64     12.32 o 
   1  13  10        3.90        7.41     10.39 o 
   2  13  10       28.13       23.15     12.56 o 
  -9  14  10        0.40       18.11     15.17 o 
  -8  14  10        0.38       20.70     17.44 o 
  -7  14  10        1.46       -9.97      9.97 o 
  -6  14  10       24.45       21.07     10.68 o 
  -5  14  10        1.75       -3.57      6.42 o 
  -4  14  10       67.37       70.44      7.65 o 
  -3  14  10        4.65       -4.16      5.72 o 
  -2  14  10       36.94       40.74      8.79 o 
  -1  14  10        1.30       -1.82      8.46 o 
   0  14  10        7.68       17.98      9.57 o 
   1  14  10        0.42        0.07      9.57 o 
   2  14  10        1.51       19.26     12.73 o 
  -9  15  10        0.70        2.10     16.81 o 
  -8  15  10        0.01       10.37     14.75 o 
  -7  15  10        0.75      -14.60     14.60 o 
  -6  15  10       19.37       26.68      9.03 o 
  -5  15  10       21.43       21.98      8.65 o 
  -4  15  10       90.04       87.54      8.22 o 
  -3  15  10       35.93       43.08      8.58 o 
  -2  15  10      174.67      164.42     15.87 o 
  -1  15  10        2.74       -8.51      8.51 o 
   0  15  10      153.86      156.42     22.65 o 
   1  15  10        0.05        2.16      9.85 o 
   2  15  10       67.60       65.64     22.36 o 
  -9  16  10        2.79       13.15     16.04 o 
  -8  16  10        1.81        5.19     19.53 o 
  -7  16  10       12.84       -0.88     11.07 o 
  -6  16  10        7.40        2.53      8.70 o 
  -5  16  10        7.96        6.86      8.74 o 
  -4  16  10        8.56        8.73      6.54 o 
  -3  16  10        1.54        1.07     12.59 o 
  -2  16  10        0.20        0.56      8.10 o 
  -1  16  10        1.94       -2.92      9.87 o 
   0  16  10        1.68        9.92     13.14 o 
   1  16  10        0.00        5.75      9.65 o 
  -8  17  10       67.47       62.65     27.11 o 
  -7  17  10       12.02        3.82     11.21 o 
  -6  17  10      134.66      145.32     13.67 o 
  -5  17  10        1.03        4.83      9.38 o 
  -4  17  10      181.08      217.83     26.82 o 
  -3  17  10        2.61        7.83     12.70 o 
  -2  17  10      111.33      127.23     12.03 o 
  -1  17  10        0.32       -7.33      9.00 o 
   0  17  10       27.80       30.35     10.33 o 
   1  17  10        0.55        3.48      9.84 o 
  -8  18  10       30.53       23.85     26.31 o 
  -7  18  10        0.16        1.99     11.53 o 
  -6  18  10       45.89       33.29      9.77 o 
  -5  18  10        2.77        1.51     11.18 o 
  -4  18  10       28.04       34.25     11.54 o 
  -3  18  10       13.04        4.54     10.72 o 
  -2  18  10        1.16       -5.93      8.03 o 
  -1  18  10        4.67       -2.24      9.06 o 
   0  18  10        1.52        9.83      9.38 o 
  -7  19  10       19.72       18.06     10.15 o 
  -6  19  10        0.13        6.31     10.33 o 
  -5  19  10        4.74        5.35     11.12 o 
  -4  19  10       15.34       18.41     10.81 o 
  -3  19  10        0.62       10.84     10.77 o 
  -2  19  10       37.12       35.19     13.15 o 
  -1  19  10        0.16        4.47      9.78 o 
   0  19  10       26.14       37.39     14.48 o 
  -7  20  10        3.82       -2.25     11.75 o 
  -6  20  10       43.96       51.88     12.72 o 
  -5  20  10        3.10        8.66     11.02 o 
  -4  20  10       82.94       96.09     14.13 o 
  -3  20  10        2.49       21.11     11.45 o 
  -2  20  10       50.58       69.88     14.91 o 
  -1  20  10        0.00       12.94      9.24 o 
  -6  21  10        0.75       18.02     12.24 o 
  -5  21  10        0.59       19.45     16.94 o 
  -4  21  10        3.83       27.56     12.40 o 
  -3  21  10        4.75       19.37     11.47 o 
  -2  21  10        3.70       23.42     11.75 o 
  -1  21  10        0.76       -0.41     14.95 o 
  -5  22  10        1.40       61.23     19.19 o 
  -4  22  10       62.57       92.77     17.08 o 
  -3  22  10        1.12       36.07     14.51 o 
 -11   1  11        2.85       22.44     12.61 o 
 -10   1  11       13.70        9.66     11.14 o 
  -9   1  11        0.65      -12.34     12.34 o 
  -8   1  11        9.20       -4.88     11.33 o 
  -7   1  11        4.74       -7.61      7.61 o 
  -6   1  11        4.43        7.58      7.15 o 
  -5   1  11       12.81        6.46      6.75 o 
  -4   1  11      252.31      273.07     13.32 o 
  -3   1  11       49.04       48.42      7.40 o 
  -2   1  11      407.28      390.18     14.79 o 
  -1   1  11       46.11       45.55      7.59 o 
   0   1  11      145.82      138.00     27.34 o 
   1   1  11        3.61        0.68      8.74 o 
   2   1  11       28.43       27.15     10.39 o 
   3   1  11        0.05        5.51      9.98 o 
 -11   2  11        2.71      -10.29     11.77 o 
 -10   2  11        0.31        5.41     11.41 o 
  -9   2  11       11.19      -13.26     17.08 o 
  -8   2  11       82.87      103.62     10.92 o 
  -7   2  11       18.91        7.32      8.01 o 
  -6   2  11      570.47      584.57     18.52 o 
  -5   2  11        2.49        5.63      9.25 o 
  -4   2  11     1209.45     1254.78     28.93 o 
  -3   2  11       11.59       12.31      6.44 o 
  -2   2  11     1096.93     1116.35     26.58 o 
  -1   2  11       24.98       20.74      7.03 o 
   0   2  11      460.33      445.87     18.75 o 
   1   2  11       13.62       -0.22      8.81 o 
   2   2  11       91.12       97.51     12.95 o 
   3   2  11        4.23       14.52     14.50 o 
 -11   3  11        0.33        4.02     18.13 o 
 -10   3  11       67.72       57.51     13.76 o 
  -9   3  11        0.13      -16.76     16.76 o 
  -8   3  11      107.11       90.11     13.39 o 
  -7   3  11        0.01      -11.36     11.36 o 
  -6   3  11       66.29       56.63      8.36 o 
  -5   3  11        2.52       -6.07      6.49 o 
  -4   3  11       69.85       64.67      8.03 o 
  -3   3  11        0.37       -6.05      6.05 o 
  -2   3  11       17.88       16.43      7.02 o 
  -1   3  11        3.24       -1.96      6.68 o 
   0   3  11        2.26       14.18      7.09 o 
   1   3  11        0.58       -8.08      8.08 o 
   2   3  11        1.51        9.97      9.80 o 
   3   3  11        0.81        1.58     13.54 o 
 -11   4  11        0.09      -17.06     17.06 o 
 -10   4  11        3.73       -1.89     10.66 o 
  -9   4  11        0.00       -9.40      9.40 o 
  -8   4  11        1.15       -8.17      8.17 o 
  -7   4  11        0.97       -7.47      7.47 o 
  -6   4  11        0.53        1.57      7.07 o 
  -5   4  11        0.18       -5.07      6.43 o 
  -4   4  11        0.06       -1.87      6.39 o 
  -3   4  11       11.33        0.22      6.23 o 
  -2   4  11       20.50       15.59      9.23 o 
  -1   4  11        8.63       -5.36      6.39 o 
   0   4  11       52.08       44.70      8.17 o 
   1   4  11        2.38        2.49      8.56 o 
   2   4  11       36.61       40.31     16.31 o 
   3   4  11        1.19       12.12     15.09 o 
 -11   5  11        1.27       -0.41     18.31 o 
 -10   5  11       14.87        5.42     16.68 o 
  -9   5  11        0.01      -12.88     14.21 o 
  -8   5  11      160.70      175.83     12.96 o 
  -7   5  11        4.90       -6.63      7.61 o 
  -6   5  11      492.43      516.85     17.50 o 
  -5   5  11        4.18       -6.89      6.89 o 
  -4   5  11      362.15      405.05     15.10 o 
  -3   5  11        8.90       -3.57      7.73 o 
  -2   5  11      141.46      155.66     10.47 o 
  -1   5  11        3.00       -5.25      6.55 o 
   0   5  11       56.01       67.97      9.01 o 
   1   5  11        3.15       -8.22      8.22 o 
   2   5  11        8.26        1.75     14.06 o 
   3   5  11        2.83       -3.49     14.64 o 
 -11   6  11        0.00        9.38     18.98 o 
 -10   6  11        0.31       -2.60     16.57 o 
  -9   6  11        1.73      -12.12     18.18 o 
  -8   6  11        0.87        5.32     14.23 o 
  -7   6  11       12.13       -3.27     10.86 o 
  -6   6  11        4.55        3.38      7.36 o 
  -5   6  11        4.05       -5.11      6.41 o 
  -4   6  11        6.79       -1.38      6.29 o 
  -3   6  11        2.73       -6.09      6.09 o 
  -2   6  11        1.65       -8.28      8.28 o 
  -1   6  11        0.40       -8.16      8.16 o 
   0   6  11        0.02       -3.27      6.95 o 
   1   6  11        1.28       -8.65     12.84 o 
   2   6  11        0.01      -13.07     13.07 o 
 -11   7  11        0.01      -17.83     17.83 o 
 -10   7  11        8.70        2.38     17.38 o 
  -9   7  11        0.54      -11.45     14.93 o 
  -8   7  11       81.94       65.40     11.44 o 
  -7   7  11        3.15       -9.91      9.91 o 
  -6   7  11      281.04      274.44     13.68 o 
  -5   7  11        0.81       -2.61      5.43 o 
  -4   7  11      235.81      260.96     13.80 o 
  -3   7  11        3.49        1.79      5.60 o 
  -2   7  11      128.02      125.67      9.92 o 
  -1   7  11        1.97       -1.47      6.41 o 
   0   7  11       75.11       62.19      8.97 o 
   1   7  11        1.49        8.74     13.95 o 
   2   7  11       20.57        5.96     14.05 o 
 -10   8  11       17.58      -12.50     53.10 o 
  -9   8  11        0.63      -10.56     18.03 o 
  -8   8  11       16.19        2.60      8.27 o 
  -7   8  11        0.23       -7.23      7.23 o 
  -6   8  11        0.55        1.57      7.38 o 
  -5   8  11       11.15       15.38      6.02 o 
  -4   8  11       55.99       63.64      7.09 o 
  -3   8  11       44.15       39.90      6.62 o 
  -2   8  11      118.50      103.16      8.37 o 
  -1   8  11       11.16        6.08      8.62 o 
   0   8  11      101.06       95.35     11.25 o 
   1   8  11        0.12      -10.03     12.11 o 
   2   8  11       46.83       44.89     16.11 o 
 -10   9  11       13.69      -10.95     29.03 o 
  -9   9  11       11.16      -10.60     27.30 o 
  -8   9  11       53.17       17.19     16.35 o 
  -7   9  11       12.77       -4.89     10.08 o 
  -6   9  11      129.40       94.94      9.66 o 
  -5   9  11       10.19        2.01      8.08 o 
  -4   9  11       81.09       59.41      7.26 o 
  -3   9  11        0.13       -3.00      5.83 o 
  -2   9  11       42.34       24.06      7.25 o 
  -1   9  11        4.36       -4.60      6.03 o 
   0   9  11       33.59       24.34      9.30 o 
   1   9  11        0.15      -10.04     10.04 o 
   2   9  11        8.90       20.84     15.11 o 
 -10  10  11        9.42       -1.12     46.73 o 
  -9  10  11        0.45      -14.93     14.93 o 
  -8  10  11       33.21       27.04     12.42 o 
  -7  10  11        4.78       -5.56      7.65 o 
  -6  10  11      131.01      142.73      9.98 o 
  -5  10  11        0.02       -5.81      5.81 o 
  -4  10  11      232.63      271.68     12.00 o 
  -3  10  11       13.77       16.02      7.62 o 
  -2  10  11      162.02      181.89     12.62 o 
  -1  10  11        3.65        6.11      9.50 o 
   0  10  11       54.51       76.63     11.32 o 
   1  10  11        0.22        0.34     10.97 o 
   2  10  11       11.32        7.76     12.30 o 
 -10  11  11       25.11        7.23     23.90 o 
  -9  11  11        2.20      -14.90     14.90 o 
  -8  11  11      105.73       84.14     14.31 o 
  -7  11  11        0.14       -2.78     10.36 o 
  -6  11  11      272.87      287.52     12.91 o 
  -5  11  11        1.26        2.40      6.23 o 
  -4  11  11      582.90      586.53     16.87 o 
  -3  11  11       13.02       18.34      6.40 o 
  -2  11  11      529.19      504.10     15.63 o 
  -1  11  11       12.51        9.29      8.75 o 
   0  11  11      186.96      182.41     15.34 o 
   1  11  11        1.50        8.00     11.91 o 
   2  11  11       40.96       22.74     13.08 o 
 -10  12  11       19.34        0.23     16.75 o 
  -9  12  11        2.28       -1.55     15.52 o 
  -8  12  11       98.48       79.18     14.15 o 
  -7  12  11       12.37       16.73     11.00 o 
  -6  12  11      207.77      208.63     18.03 o 
  -5  12  11        0.23       -0.92      6.24 o 
  -4  12  11      249.22      248.57     11.73 o 
  -3  12  11       28.75       18.54      7.38 o 
  -2  12  11      183.75      177.49     19.76 o 
  -1  12  11       23.55       26.79      9.35 o 
   0  12  11       68.94       89.11     12.29 o 
   1  12  11        4.83        8.15     18.39 o 
  -9  13  11        0.07        3.46     15.54 o 
  -8  13  11       42.53       33.64     12.73 o 
  -7  13  11        0.05      -10.31     10.31 o 
  -6  13  11       49.09       41.02      9.47 o 
  -5  13  11        0.25       -6.11      6.11 o 
  -4  13  11       72.64       61.71      7.76 o 
  -3  13  11        2.33        3.40      6.41 o 
  -2  13  11       48.06       39.12     10.96 o 
  -1  13  11        1.41       -0.04     10.00 o 
   0  13  11        8.83       24.24     10.06 o 
   1  13  11        0.00        8.22     12.08 o 
  -9  14  11        1.08       -1.43     17.65 o 
  -8  14  11       34.19       22.47     12.92 o 
  -7  14  11        3.95        4.86     11.35 o 
  -6  14  11       89.44       93.50     11.22 o 
  -5  14  11        1.82        0.57      6.59 o 
  -4  14  11      198.93      205.96     11.24 o 
  -3  14  11       38.39       37.00      9.23 o 
  -2  14  11      304.05      328.90     16.59 o 
  -1  14  11       21.47       38.10     10.42 o 
   0  14  11      234.49      260.21     25.74 o 
   1  14  11        2.17        7.14     12.00 o 
  -9  15  11        1.61       -2.42     15.95 o 
  -8  15  11        4.36        6.49     11.95 o 
  -7  15  11        1.00       -3.22     11.25 o 
  -6  15  11        8.18       -0.93     10.62 o 
  -5  15  11        0.01       -1.76      9.10 o 
  -4  15  11        0.02       -0.31      6.90 o 
  -3  15  11        3.04        7.01      8.32 o 
  -2  15  11        2.54        8.31     12.49 o 
  -1  15  11        2.38       12.57     14.14 o 
   0  15  11        0.44       18.20     10.52 o 
   1  15  11        0.09        7.53     15.71 o 
  -8  16  11        1.25        1.82     15.99 o 
  -7  16  11       20.70       14.70     10.40 o 
  -6  16  11        7.48        1.10      8.81 o 
  -5  16  11       13.09       11.61      8.69 o 
  -4  16  11       10.14       14.85      8.28 o 
  -3  16  11        0.11        7.19      8.27 o 
  -2  16  11        1.49        3.94      9.05 o 
  -1  16  11        0.61        9.86      9.89 o 
   0  16  11        0.00       -3.95      9.57 o 
  -8  17  11       20.23       35.58     17.56 o 
  -7  17  11        1.48       -6.96      9.25 o 
  -6  17  11       99.47       91.09     11.44 o 
  -5  17  11        0.26        0.93      8.61 o 
  -4  17  11      129.07      137.60     22.64 o 
  -3  17  11        0.04        6.32      8.13 o 
  -2  17  11       93.22       95.10     12.48 o 
  -1  17  11        0.22        2.58     14.77 o 
   0  17  11       52.09       40.39     11.41 o 
  -7  18  11        8.00       13.06     10.13 o 
  -6  18  11        0.27        3.06      9.38 o 
  -5  18  11        4.41        3.02     13.90 o 
  -4  18  11        2.74        5.57     11.15 o 
  -3  18  11        0.34        1.85      9.29 o 
  -2  18  11        2.50       -0.18     12.52 o 
  -1  18  11        0.01        8.51     11.20 o 
  -7  19  11        2.09       -3.44     13.07 o 
  -6  19  11       32.34       16.53      9.97 o 
  -5  19  11        3.34       10.60     16.03 o 
  -4  19  11       66.97       75.50     13.84 o 
  -3  19  11        2.22       21.90     11.94 o 
  -2  19  11       55.33       47.76     17.95 o 
  -1  19  11        1.97       -1.74     14.76 o 
  -6  20  11       14.05       31.31     21.81 o 
  -5  20  11        5.27       27.31     18.01 o 
  -4  20  11       32.31       48.67     20.26 o 
  -3  20  11       14.08       46.67     21.12 o 
  -2  20  11       18.82       19.12     15.58 o 
 -11   0  12        2.04      -16.15     16.15 o 
 -10   0  12        1.02       -3.74     15.26 o 
  -9   0  12        3.09      -17.95     28.36 o 
  -8   0  12      114.01       87.89     15.47 o 
  -7   0  12        0.64      -12.25     12.25 o 
  -6   0  12      665.38      679.99     29.32 o 
  -5   0  12        7.33       -9.59      9.59 o 
  -4   0  12      666.09      666.22     28.27 o 
  -3   0  12       20.49       15.79     10.27 o 
  -2   0  12      180.65      143.51     14.72 o 
  -1   0  12        4.12       -5.31     11.12 o 
   0   0  12       37.43       26.15     13.17 o 
   1   0  12        0.20      -12.94     12.94 o 
   2   0  12        4.09      -12.92     12.92 o 
 -11   1  12        3.36      -11.51     11.51 o 
 -10   1  12       26.89       14.40     14.16 o 
  -9   1  12        8.47      -12.12     15.31 o 
  -8   1  12       42.08       32.92      9.66 o 
  -7   1  12       12.47       -0.25      8.05 o 
  -6   1  12       58.01       81.89     11.69 o 
  -5   1  12        7.49       -2.52      7.06 o 
  -4   1  12       74.83       79.98      9.18 o 
  -3   1  12        0.95       -4.68     10.55 o 
  -2   1  12       64.23       49.83      8.18 o 
  -1   1  12        0.26       -4.89      7.16 o 
   0   1  12       32.73       32.35      9.33 o 
   1   1  12        0.77       -3.10      9.35 o 
   2   1  12       11.22       10.61      9.99 o 
 -11   2  12        0.44       -8.97     11.54 o 
 -10   2  12       34.56       43.44     12.94 o 
  -9   2  12        0.55       -9.58      9.58 o 
  -8   2  12      237.37      239.14     14.57 o 
  -7   2  12        0.44       -8.92      8.92 o 
  -6   2  12      963.16     1007.35     26.14 o 
  -5   2  12        0.10        1.82      7.10 o 
  -4   2  12     1041.64     1140.60     27.79 o 
  -3   2  12        2.58       -6.42      6.42 o 
  -2   2  12      419.59      453.04     15.98 o 
  -1   2  12        0.09       -6.90      7.55 o 
   0   2  12      153.09      164.25     14.28 o 
   1   2  12        0.88       -9.16      9.16 o 
   2   2  12       43.40       40.07     11.48 o 
 -11   3  12        0.02        3.85     12.32 o 
 -10   3  12        6.36       -7.92     22.75 o 
  -9   3  12        0.14       -7.78     10.09 o 
  -8   3  12        6.10        6.83      9.44 o 
  -7   3  12        0.06       -7.61      9.12 o 
  -6   3  12       11.99       36.32      8.49 o 
  -5   3  12        4.61       -7.07      7.07 o 
  -4   3  12       33.70       32.18      7.79 o 
  -3   3  12       12.47        8.57      6.84 o 
  -2   3  12       38.15       31.27      7.66 o 
  -1   3  12       14.29        9.68      9.71 o 
   0   3  12       18.79       30.04      9.25 o 
   1   3  12        8.55       -6.09      9.25 o 
   2   3  12        5.44       -0.77     14.48 o 
 -11   4  12        0.54      -16.71     16.71 o 
 -10   4  12       24.90       10.39     18.97 o 
  -9   4  12        0.90      -11.93     16.93 o 
  -8   4  12       41.69       36.79     10.56 o 
  -7   4  12        0.12       -9.69      9.69 o 
  -6   4  12        2.11      -10.05     10.13 o 
  -5   4  12        0.29       -6.84      6.84 o 
  -4   4  12        3.79       -3.20      7.58 o 
  -3   4  12        3.41        2.11      7.02 o 
  -2   4  12       24.19        7.48     11.25 o 
  -1   4  12        0.07       -2.56      7.09 o 
   0   4  12        1.36       -3.46      8.20 o 
   1   4  12        0.14       -8.99      8.99 o 
   2   4  12        2.06       -1.02     14.93 o 
 -11   5  12        0.05        2.27     18.42 o 
 -10   5  12        4.45       17.38     11.32 o 
  -9   5  12        0.19      -13.14     13.14 o 
  -8   5  12       13.61       20.00     12.39 o 
  -7   5  12        0.02      -11.80     11.80 o 
  -6   5  12       34.99       32.48      8.60 o 
  -5   5  12        0.89       -6.96      6.96 o 
  -4   5  12       54.72       58.69      8.68 o 
  -3   5  12        1.41       -6.53      6.53 o 
  -2   5  12       22.55       34.59      8.01 o 
  -1   5  12        1.83        5.57      7.68 o 
   0   5  12        0.72       21.42      8.98 o 
   1   5  12        2.13       -2.29     13.91 o 
   2   5  12        0.70        0.17     14.63 o 
 -10   6  12       54.91       15.86     60.21 o 
  -9   6  12        0.06       -4.59      9.82 o 
  -8   6  12      261.09      285.38     15.34 o 
  -7   6  12        3.80       -3.90      7.85 o 
  -6   6  12      529.11      550.81     18.55 o 
  -5   6  12        1.27       -2.68      8.83 o 
  -4   6  12     1002.01     1036.15     26.19 o 
  -3   6  12        0.43       -1.02      8.24 o 
  -2   6  12     1080.63     1095.81     27.19 o 
  -1   6  12        0.01        4.60      7.20 o 
   0   6  12      428.60      439.57     20.26 o 
   1   6  12        0.08        5.53     14.07 o 
 -10   7  12       14.77        9.89     17.39 o 
  -9   7  12        1.08      -10.07     10.07 o 
  -8   7  12       66.44       59.77     16.36 o 
  -7   7  12        9.12       -7.66      7.66 o 
  -6   7  12      119.94      123.69     10.72 o 
  -5   7  12       18.47       10.54      8.55 o 
  -4   7  12       98.94      104.03      9.83 o 
  -3   7  12       24.47        6.74      7.23 o 
  -2   7  12       79.81       93.24     11.40 o 
  -1   7  12       13.39       13.09      7.54 o 
   0   7  12       55.96       59.96     15.83 o 
   1   7  12        2.58       14.09     14.10 o 
 -10   8  12        2.19       13.58     18.06 o 
  -9   8  12        2.71      -20.47     20.47 o 
  -8   8  12        1.00       -8.33      8.33 o 
  -7   8  12        0.00       -7.50      7.50 o 
  -6   8  12       50.67       39.99      8.79 o 
  -5   8  12        0.85       -7.56      7.56 o 
  -4   8  12       23.13        9.31     10.91 o 
  -3   8  12        1.04       -6.76      6.76 o 
  -2   8  12        3.43       -6.92      6.92 o 
  -1   8  12        2.78       -3.81      8.65 o 
   0   8  12        3.42        2.34     13.00 o 
   1   8  12        1.17       -2.03     13.37 o 
 -10   9  12        1.45      -10.32     17.21 o 
  -9   9  12        2.63      -24.43     24.43 o 
  -8   9  12        0.92       -8.49      8.49 o 
  -7   9  12        3.29        0.30      8.78 o 
  -6   9  12       16.46       12.45      8.25 o 
  -5   9  12        2.51       -7.12      7.12 o 
  -4   9  12       32.57       20.87      8.13 o 
  -3   9  12        0.22       -6.20      7.26 o 
  -2   9  12       49.94       42.57     11.75 o 
  -1   9  12        2.62       -5.84     11.35 o 
   0   9  12       35.78       19.84     14.12 o 
   1   9  12        1.29      -13.18     13.18 o 
 -10  10  12        5.26        2.93     18.25 o 
  -9  10  12        0.01      -15.56     18.65 o 
  -8  10  12       72.50       66.84     14.03 o 
  -7  10  12        2.47       -6.48      7.88 o 
  -6  10  12      336.30      367.09     14.48 o 
  -5  10  12        4.41        0.74      8.73 o 
  -4  10  12      360.79      383.89     15.85 o 
  -3  10  12        2.43        0.11      8.86 o 
  -2  10  12      141.16      143.88     12.12 o 
  -1  10  12        2.19       -8.00     10.33 o 
   0  10  12       49.58       37.77     15.96 o 
   1  10  12        0.70        9.80     14.07 o 
 -10  11  12       23.65      -14.26     28.15 o 
  -9  11  12        0.00      -14.27     14.27 o 
  -8  11  12       24.72       -2.69     13.88 o 
  -7  11  12        0.01       -3.43      7.08 o 
  -6  11  12       17.61       11.58      7.21 o 
  -5  11  12        0.50        4.11      6.55 o 
  -4  11  12        9.55        7.90      7.60 o 
  -3  11  12        0.00        1.23      8.00 o 
  -2  11  12        0.66        7.54     16.19 o 
  -1  11  12        0.22       -6.07     11.25 o 
   0  11  12       12.77       22.90     12.06 o 
   1  11  12        0.06        7.63     14.38 o 
  -9  12  12        1.66      -14.73     14.73 o 
  -8  12  12       47.93       28.27     13.03 o 
  -7  12  12        3.93       -3.90      9.10 o 
  -6  12  12      220.93      205.18     19.01 o 
  -5  12  12        9.56        3.67      7.52 o 
  -4  12  12      285.00      292.25     13.65 o 
  -3  12  12       13.70        9.19      6.97 o 
  -2  12  12      184.41      201.19     23.73 o 
  -1  12  12        6.89        6.26     14.95 o 
   0  12  12      122.21      120.53     16.14 o 
  -9  13  12        1.00      -14.83     14.83 o 
  -8  13  12       16.29        7.82     12.75 o 
  -7  13  12        1.77       -9.17     11.92 o 
  -6  13  12       70.90       65.37      8.95 o 
  -5  13  12        0.15        0.66      6.99 o 
  -4  13  12      191.97      188.92     12.76 o 
  -3  13  12        4.59        5.33      8.66 o 
  -2  13  12      158.22      202.40     18.39 o 
  -1  13  12       11.74       24.15     19.05 o 
   0  13  12       42.90       54.03     12.48 o 
  -9  14  12        6.87      -17.44     17.44 o 
  -8  14  12       48.87       30.48     13.46 o 
  -7  14  12       10.21        6.64      9.87 o 
  -6  14  12      194.50      189.63     14.49 o 
  -5  14  12        9.49       20.55      7.56 o 
  -4  14  12      186.88      165.71     15.99 o 
  -3  14  12        7.99       11.78     15.90 o 
  -2  14  12       55.59       51.23     14.69 o 
  -1  14  12        6.09       19.54     15.87 o 
   0  14  12       10.01       23.05     11.16 o 
  -8  15  12        2.12        4.43     12.82 o 
  -7  15  12        2.93        7.38     11.58 o 
  -6  15  12        0.09        0.41      9.09 o 
  -5  15  12        1.10        7.01      7.14 o 
  -4  15  12        0.02       11.27     12.09 o 
  -3  15  12        0.20        4.91     15.15 o 
  -2  15  12        3.72       19.30     11.41 o 
  -1  15  12        0.46       10.86     10.39 o 
  -8  16  12      114.17      150.96     30.61 o 
  -7  16  12        0.11       -0.87     11.96 o 
  -6  16  12      232.44      261.99     27.22 o 
  -5  16  12        1.16       10.20     11.28 o 
  -4  16  12      363.50      414.12     18.20 o 
  -3  16  12        4.07       20.50     11.20 o 
  -2  16  12      324.70      340.71     33.79 o 
  -1  16  12        3.46       20.53     16.42 o 
  -7  17  12        2.46       17.08     10.32 o 
  -6  17  12       16.71       -7.28     11.55 o 
  -5  17  12        1.17        5.76     23.47 o 
  -4  17  12        6.37        6.61     14.20 o 
  -3  17  12        0.73       -0.92     11.29 o 
  -2  17  12        3.12       25.91     13.42 o 
  -7  18  12        0.34      -10.06     19.60 o 
  -6  18  12       81.44      109.49     23.15 o 
  -5  18  12        2.31       37.38     14.04 o 
  -4  18  12      118.71      178.10     25.12 o 
  -3  18  12        2.90       18.15     17.05 o 
  -2  18  12       82.34       80.97     20.09 o 
  -5  19  12        0.07       66.46     17.75 o 
  -4  19  12        4.35       49.51     15.50 o 
 -10   1  13       40.62        0.43     24.34 o 
  -9   1  13        0.03       -9.78     16.76 o 
  -8   1  13      111.03       95.61     12.57 o 
  -7   1  13        3.29      -12.57     12.57 o 
  -6   1  13      115.84      124.57     17.41 o 
  -5   1  13        5.53       -8.48      8.48 o 
  -4   1  13      104.73      106.81     10.93 o 
  -3   1  13        0.06       -8.11      8.11 o 
  -2   1  13      134.91      137.07     10.82 o 
  -1   1  13        1.58       12.13      8.63 o 
   0   1  13       58.18       56.35     11.06 o 
   1   1  13        0.93        0.21     10.29 o 
 -10   2  13       14.90       -6.14     10.82 o 
  -9   2  13        0.08        5.41     10.60 o 
  -8   2  13       28.40       -1.91     19.94 o 
  -7   2  13        0.57      -12.56     13.51 o 
  -6   2  13       10.74       -7.72     11.18 o 
  -5   2  13        1.26       -7.94      7.94 o 
  -4   2  13        1.84       -7.98      7.98 o 
  -3   2  13        0.20       -9.32     10.28 o 
  -2   2  13       31.54       16.56      8.69 o 
  -1   2  13        0.65       -6.84      7.99 o 
   0   2  13       45.76       35.22     10.38 o 
   1   2  13        1.57       -8.73      9.97 o 
 -10   3  13        6.09       -4.80     10.65 o 
  -9   3  13        1.06      -13.80     13.80 o 
  -8   3  13       22.51       -0.17     13.20 o 
  -7   3  13        0.04       -9.49      9.49 o 
  -6   3  13       13.77       -3.08     10.55 o 
  -5   3  13        0.43       -7.52      7.52 o 
  -4   3  13        9.40        2.47     10.67 o 
  -3   3  13        0.10       -4.17      7.95 o 
  -2   3  13       26.64        2.50     11.37 o 
  -1   3  13        0.07       -0.94      8.36 o 
   0   3  13        6.86        3.88      9.10 o 
   1   3  13        0.36       -6.50      9.76 o 
 -10   4  13        3.23        6.30     10.84 o 
  -9   4  13        0.17      -10.03     10.03 o 
  -8   4  13        1.83      -11.40     14.23 o 
  -7   4  13        0.16       -8.18      8.18 o 
  -6   4  13        0.03       -6.00     12.19 o 
  -5   4  13        1.68       -7.54      7.54 o 
  -4   4  13        1.38       -1.40     10.69 o 
  -3   4  13        4.11       -6.76     11.05 o 
  -2   4  13        8.05        2.67     14.89 o 
  -1   4  13        3.98       -4.84     13.50 o 
   0   4  13        7.24        6.13      9.19 o 
 -10   5  13       48.45        4.35     28.73 o 
  -9   5  13        0.17      -13.98     13.98 o 
  -8   5  13      219.58      193.21     13.86 o 
  -7   5  13        1.85       -8.52      9.05 o 
  -6   5  13      699.72      662.97     20.91 o 
  -5   5  13        3.81       -8.84      8.84 o 
  -4   5  13      939.06      912.89     24.72 o 
  -3   5  13        0.00       -6.60     11.86 o 
  -2   5  13      462.20      404.72     16.13 o 
  -1   5  13        1.56       -2.74      7.75 o 
   0   5  13      132.93      104.92     12.35 o 
 -10   6  13       13.67      -10.37     48.91 o 
  -9   6  13        0.17      -13.00     19.84 o 
  -8   6  13       34.93       23.23      9.53 o 
  -7   6  13        0.27       -7.99      7.99 o 
  -6   6  13       54.18       56.11      9.59 o 
  -5   6  13        0.52       -9.03      9.03 o 
  -4   6  13       81.79       80.42      9.87 o 
  -3   6  13        2.62        5.31      7.96 o 
  -2   6  13       64.45       55.77     10.46 o 
  -1   6  13        1.62       -3.34      7.73 o 
   0   6  13       17.27        5.43     13.78 o 
 -10   7  13       32.44       13.29     18.25 o 
  -9   7  13        0.44      -10.29     10.29 o 
  -8   7  13      115.41      105.92     11.94 o 
  -7   7  13        4.97       -8.59      8.59 o 
  -6   7  13      304.12      271.79     14.62 o 
  -5   7  13        6.77       -7.45      7.45 o 
  -4   7  13      326.79      312.97     14.76 o 
  -3   7  13        0.54       -7.12      7.12 o 
  -2   7  13      101.33       87.88     13.27 o 
  -1   7  13        0.32       -7.61      7.61 o 
   0   7  13       15.84       12.47     13.81 o 
 -10   8  13        1.05        2.59     17.37 o 
  -9   8  13        0.54      -13.46     13.46 o 
  -8   8  13        0.03       -8.81      8.81 o 
  -7   8  13        0.02       -9.27      9.27 o 
  -6   8  13        1.00       -0.19      8.02 o 
  -5   8  13        5.35       -7.47      7.47 o 
  -4   8  13        3.48       -7.38      7.38 o 
  -3   8  13       16.00        0.37      7.64 o 
  -2   8  13       15.09       15.49      8.19 o 
  -1   8  13       11.77       -3.66     16.89 o 
   0   8  13        5.21      -11.21     13.15 o 
 -10   9  13        8.07        7.22     17.34 o 
  -9   9  13        0.38      -12.55     12.55 o 
  -8   9  13       12.26       -2.74     10.35 o 
  -7   9  13        0.12       -8.07      8.07 o 
  -6   9  13        3.80       -7.99      7.99 o 
  -5   9  13        0.54       -7.68      7.68 o 
  -4   9  13        3.00        1.37      9.92 o 
  -3   9  13        0.11       -8.52      8.52 o 
  -2   9  13       16.06        8.99      8.05 o 
  -1   9  13        0.68       -9.84     12.99 o 
   0   9  13        7.86       -0.43     14.06 o 
  -9  10  13        0.07      -15.24     15.24 o 
  -8  10  13       56.28       24.56     10.71 o 
  -7  10  13        0.00       -8.42      8.42 o 
  -6  10  13      175.37      189.91     13.31 o 
  -5  10  13        1.60       -2.76      8.09 o 
  -4  10  13      151.12      149.99     11.93 o 
  -3  10  13        3.68       -7.95     15.03 o 
  -2  10  13       55.45       54.82     13.23 o 
  -1  10  13        1.77       -5.08     13.06 o 
   0  10  13       17.44       12.80     15.11 o 
  -9  11  13        1.30      -16.26     22.97 o 
  -8  11  13      126.81      133.84     28.63 o 
  -7  11  13        9.79        4.62      8.72 o 
  -6  11  13      173.25      177.07     12.96 o 
  -5  11  13       18.30       10.94      8.55 o 
  -4  11  13      145.62      154.39     12.03 o 
  -3  11  13        9.80       -7.60      7.60 o 
  -2  11  13       89.84       89.68     15.22 o 
  -1  11  13        3.46       -5.45     11.05 o 
  -9  12  13        0.01      -13.60     13.60 o 
  -8  12  13        6.98       -8.00     16.58 o 
  -7  12  13        0.35       -8.42      8.42 o 
  -6  12  13        0.39        1.07      8.54 o 
  -5  12  13        5.28       -8.14      8.14 o 
  -4  12  13        0.77       -4.74     12.44 o 
  -3  12  13        9.93       -9.48     20.42 o 
  -2  12  13        1.09        5.62     11.54 o 
  -1  12  13        5.75       -5.44     11.68 o 
  -8  13  13      128.98      130.25     26.10 o 
  -7  13  13       14.11        9.28     12.59 o 
  -6  13  13      236.22      233.03     17.21 o 
  -5  13  13       10.50       13.90     12.06 o 
  -4  13  13      268.68      272.42     14.69 o 
  -3  13  13        4.99       -3.25     21.52 o 
  -2  13  13      189.47      169.24     18.26 o 
  -1  13  13        0.17       -0.67     17.45 o 
  -8  14  13       39.75       55.51     15.51 o 
  -7  14  13        0.37       -3.06     12.65 o 
  -6  14  13       67.03       72.54     10.93 o 
  -5  14  13        0.85       -3.99      9.11 o 
  -4  14  13      133.27      165.75     23.42 o 
  -3  14  13        1.72        2.97     19.49 o 
  -2  14  13      143.20      162.79     17.82 o 
  -7  15  13        6.34       17.30     12.87 o 
  -6  15  13      227.43      240.49     23.37 o 
  -5  15  13        5.24       19.94      9.35 o 
  -4  15  13      174.18      192.46     25.53 o 
  -3  15  13        4.61       13.38     12.47 o 
  -2  15  13       47.18       62.74     18.81 o 
  -7  16  13        1.36       24.49     42.72 o 
  -6  16  13        7.15       27.15     15.49 o 
  -5  16  13        2.07        5.15     10.89 o 
  -4  16  13       21.99       49.81     17.06 o 
  -3  16  13        2.34        7.71     25.45 o 
  -5  17  13        4.05       49.92     42.09 o 
  -4  17  13       28.56       19.25     15.43 o 
 -10   0  14       58.57       10.59     56.21 o 
  -9   0  14        1.25       10.81     14.43 o 
  -8   0  14      264.98      267.74     22.04 o 
  -7   0  14        0.36       -0.01     14.55 o 
  -6   0  14      647.38      636.50     29.78 o 
  -5   0  14        4.92       -0.17     11.09 o 
  -4   0  14      936.87      945.61     36.61 o 
  -3   0  14        0.17       -8.33     26.91 o 
  -2   0  14      580.20      597.58     27.96 o 
  -1   0  14        3.91       12.14     12.69 o 
 -10   1  14       11.50       -9.96     18.72 o 
  -9   1  14        2.23        1.39     10.00 o 
  -8   1  14       18.42       19.01     19.07 o 
  -7   1  14        8.73       -9.05      9.05 o 
  -6   1  14        9.96       10.32      9.04 o 
  -5   1  14       15.82       10.74      8.60 o 
  -4   1  14        0.90       -0.23      8.22 o 
  -3   1  14       13.85       -6.27     11.54 o 
  -2   1  14        0.25       14.56     12.36 o 
  -1   1  14        6.67       17.89      9.36 o 
 -10   2  14        1.38        0.56     11.20 o 
  -9   2  14        8.72      -12.04     14.44 o 
  -8   2  14       15.62       -4.54      9.94 o 
  -7   2  14        0.91      -10.25     10.25 o 
  -6   2  14       34.50       25.85      9.40 o 
  -5   2  14        5.38       -7.83      7.83 o 
  -4   2  14        8.78        2.45      8.63 o 
  -3   2  14        2.04       -8.90      9.29 o 
  -2   2  14        1.37       -5.18      8.02 o 
  -1   2  14        0.11       -1.53      8.69 o 
 -10   3  14       11.78        5.53     13.26 o 
  -9   3  14        1.98       -2.68     10.30 o 
  -8   3  14       21.33       -5.88     14.83 o 
  -7   3  14        0.76      -14.21     14.21 o 
  -6   3  14       20.26        4.37     15.42 o 
  -5   3  14        0.06      -10.90     10.90 o 
  -4   3  14        3.35       -4.85      8.00 o 
  -3   3  14        1.49       -1.25      8.03 o 
  -2   3  14        2.25       -5.21      9.16 o 
  -1   3  14        2.69       -5.96      8.63 o 
 -10   4  14       26.43        3.72     22.16 o 
  -9   4  14        7.76       -4.99     18.34 o 
  -8   4  14      167.21      147.73     12.91 o 
  -7   4  14        1.62       -8.09      8.09 o 
  -6   4  14      401.99      375.29     16.42 o 
  -5   4  14        2.51      -10.29     10.29 o 
  -4   4  14      360.32      340.78     15.37 o 
  -3   4  14        0.69       -9.25      9.25 o 
  -2   4  14      196.23      174.24     13.35 o 
  -1   4  14        0.01        1.19      8.89 o 
 -10   5  14       53.06       11.34     21.83 o 
  -9   5  14        0.27       -9.68      9.98 o 
  -8   5  14       90.92       59.77     10.96 o 
  -7   5  14        0.41      -10.89     10.89 o 
  -6   5  14       85.94       74.84     10.54 o 
  -5   5  14        1.09       -7.88      7.88 o 
  -4   5  14       25.36        8.33      9.82 o 
  -3   5  14        1.80       -8.66      8.66 o 
  -2   5  14        0.01       -1.78      7.80 o 
  -1   5  14        0.79       -4.05      8.79 o 
 -10   6  14        3.66      -18.07     21.40 o 
  -9   6  14        3.22      -12.47     19.42 o 
  -8   6  14       21.95        6.70     17.81 o 
  -7   6  14        0.29      -11.13     11.13 o 
  -6   6  14       55.05       31.75     10.36 o 
  -5   6  14        2.18       -6.94      9.34 o 
  -4   6  14       37.44       11.04      8.19 o 
  -3   6  14        0.03       -5.48      8.50 o 
  -2   6  14       19.56       11.12      8.39 o 
  -1   6  14        0.48       -6.03      8.59 o 
  -9   7  14        2.35      -14.30     14.52 o 
  -8   7  14       31.64        5.58     13.73 o 
  -7   7  14        5.84       -8.51      8.51 o 
  -6   7  14       18.42       12.37     12.76 o 
  -5   7  14        2.08       -7.47      8.08 o 
  -4   7  14        5.82        4.74      9.90 o 
  -3   7  14        0.36       -7.84      7.84 o 
  -2   7  14        2.41        1.54      8.03 o 
  -1   7  14        1.70       -2.49     13.72 o 
  -9   8  14       13.20        1.20     10.53 o 
  -8   8  14       13.52       -4.17      9.17 o 
  -7   8  14        5.98       -8.42     12.35 o 
  -6   8  14       53.56       31.15      9.33 o 
  -5   8  14        0.07      -13.48     13.48 o 
  -4   8  14       47.09       27.18     13.56 o 
  -3   8  14        0.01       -7.20      9.78 o 
  -2   8  14       27.44       14.59      8.60 o 
  -1   8  14        0.33        0.25     13.78 o 
  -9   9  14        0.81      -14.13     16.35 o 
  -8   9  14       17.60       -7.57      8.85 o 
  -7   9  14        0.90      -10.26     10.26 o 
  -6   9  14       10.78       -8.48      8.48 o 
  -5   9  14        0.10      -10.60     10.60 o 
  -4   9  14        3.61      -10.24     11.03 o 
  -3   9  14        3.39       -7.81      7.81 o 
  -2   9  14        0.74      -15.24     15.24 o 
  -9  10  14        0.47       -5.46     16.33 o 
  -8  10  14       11.27       -1.78     10.02 o 
  -7  10  14        1.26       -2.47     13.73 o 
  -6  10  14       32.70       12.46     10.90 o 
  -5  10  14       10.78      -14.60     14.60 o 
  -4  10  14       60.65       53.05      9.95 o 
  -3  10  14        3.66       -5.30     12.62 o 
  -2  10  14       37.80       23.71     12.57 o 
  -8  11  14       59.25       27.29     18.09 o 
  -7  11  14        0.00       -9.22      9.22 o 
  -6  11  14       75.20       68.93     15.00 o 
  -5  11  14        0.28       -9.94      9.94 o 
  -4  11  14       71.78       41.43     17.91 o 
  -3  11  14        0.31      -14.95     15.82 o 
  -2  11  14       52.28       31.47     13.42 o 
  -8  12  14       14.62       11.34     15.37 o 
  -7  12  14        5.09       -8.71      8.71 o 
  -6  12  14       26.23        7.40     13.40 o 
  -5  12  14        0.65      -10.48     10.48 o 
  -4  12  14       30.89        7.85     17.54 o 
  -3  12  14        1.68      -11.48     11.48 o 
  -7  13  14        2.15      -12.18     12.18 o 
  -6  13  14       52.18       30.83     11.58 o 
  -5  13  14        2.82      -10.13     10.13 o 
  -4  13  14       14.13       10.11     11.56 o 
  -3  13  14        3.99        8.88     14.59 o 
  -6  14  14        0.40       -2.06      9.77 o 
  -5  14  14        0.11      -13.01     18.43 o 
  -4  14  14        1.97       -6.59     12.77 o 
  -9   1  15        6.09       -5.77     10.17 o 
  -8   1  15      122.56       98.98     16.03 o 
  -7   1  15        5.29      -12.63     12.63 o 
  -6   1  15      250.38      217.17     14.04 o 
  -5   1  15        2.43       -9.77      9.77 o 
  -4   1  15      224.73      198.13     13.19 o 
  -3   1  15        6.73      -10.52     13.57 o 
  -2   1  15      118.31      120.29     13.51 o 
  -9   2  15        0.70       -4.57     10.03 o 
  -8   2  15       37.28       11.27     15.18 o 
  -7   2  15        2.02      -10.77     12.20 o 
  -6   2  15       46.66       22.56      9.31 o 
  -5   2  15        4.48       -7.97     13.36 o 
  -4   2  15       22.91        3.25      8.55 o 
  -3   2  15        6.01       -2.78      8.82 o 
  -2   2  15        4.32        4.67      9.63 o 
  -9   3  15        3.86        3.23     11.69 o 
  -8   3  15       18.27       -3.94     13.78 o 
  -7   3  15        4.43      -11.59     11.59 o 
  -6   3  15        5.91      -10.04     15.83 o 
  -5   3  15        0.57       -9.80      9.80 o 
  -4   3  15        3.85      -10.83     10.83 o 
  -3   3  15        1.00       -1.95      8.73 o 
  -2   3  15        1.59       -8.78      8.78 o 
  -9   4  15        0.13       -9.96      9.96 o 
  -8   4  15        9.48        0.68      9.81 o 
  -7   4  15        0.10      -12.10     12.10 o 
  -6   4  15       17.63       -1.59      9.13 o 
  -5   4  15        0.08      -11.14     12.07 o 
  -4   4  15        9.86       -6.89     11.09 o 
  -3   4  15        1.88        2.28      8.83 o 
  -2   4  15        2.56        9.68      9.38 o 
  -9   5  15        2.02       -1.86     10.47 o 
  -8   5  15       12.33      -10.39     14.69 o 
  -7   5  15        2.90       -6.61      9.17 o 
  -6   5  15       39.28       18.02     13.26 o 
  -5   5  15        0.66       -9.06      9.06 o 
  -4   5  15       77.72       52.42     17.87 o 
  -3   5  15        0.92       -8.63      8.63 o 
  -2   5  15       63.35       69.15     17.13 o 
  -9   6  15        0.48       -5.16     10.32 o 
  -8   6  15        9.43       -7.53     15.12 o 
  -7   6  15        0.02       -8.82      8.82 o 
  -6   6  15        4.68       -7.25     12.17 o 
  -5   6  15        0.03       -4.95      8.78 o 
  -4   6  15        1.46       -8.11      8.11 o 
  -3   6  15        0.09       -1.03      8.65 o 
  -8   7  15       18.81       -4.22     16.38 o 
  -7   7  15        0.26      -10.88     10.88 o 
  -6   7  15       59.70       32.78     10.34 o 
  -5   7  15        3.66       -1.86      9.11 o 
  -4   7  15       96.36       79.83     21.02 o 
  -3   7  15        2.79       -9.79      9.79 o 
  -8   8  15       11.33       -4.70     13.10 o 
  -7   8  15        0.00      -11.51     11.51 o 
  -6   8  15       14.53       -0.47      9.87 o 
  -5   8  15        0.30       -7.85      7.85 o 
  -4   8  15       10.35        2.97      8.61 o 
  -3   8  15        0.08       -7.24      7.97 o 
  -8   9  15       15.48        9.80     24.30 o 
  -7   9  15        0.69       -9.38      9.38 o 
  -6   9  15       21.49      -10.11     13.05 o 
  -5   9  15        9.89       -8.53      8.53 o 
  -4   9  15        9.08       -2.80     12.62 o 
  -7  10  15        0.05        5.94      9.80 o 
  -6  10  15        4.18       -1.91      9.84 o 
  -5  10  15        0.91       -4.96      8.55 o 
  -4  10  15        1.98        1.67      9.37 o 
  -6  11  15      136.60       84.25     14.46 o 
  -5  11  15        2.13       -2.45      9.51 o 
  -8   0  16       22.81       48.50     18.67 o 
  -7   0  16        0.18      -15.91     20.34 o 
  -6   0  16       88.83       74.00     31.29 o 
  -5   0  16        0.00        3.82     13.33 o 
  -4   0  16      141.17      113.50     29.94 o 
  -8   1  16        8.69        3.98     10.95 o 
  -7   1  16        0.97       -3.42      9.76 o 
  -6   1  16        5.03      -11.82     19.08 o 
  -5   1  16        0.00       -4.61      9.35 o 
  -4   1  16        2.32       16.42      9.84 o 
  -8   2  16       44.54       36.23     12.58 o 
  -7   2  16        0.73       -9.96      9.96 o 
  -6   2  16       63.87       45.64     18.53 o 
  -5   2  16        1.20        9.49     10.11 o 
  -4   2  16       41.63       22.14     14.24 o 
  -8   3  16       69.51       53.59     12.72 o 
  -7   3  16        0.74       -9.38      9.38 o 
  -6   3  16      122.78       94.28     23.16 o 
  -5   3  16        2.82       -5.51     15.77 o 
  -7   4  16        0.10       -2.75      9.72 o 
  -6   4  16       23.11        8.84     21.48 o 
  -5   4  16        0.61       -9.17      9.17 o 
  -7   5  16        1.26       -9.38      9.38 o 
  -6   5  16       14.26        1.10      9.72 o 
  -5   5  16        3.72        1.80      9.64 o 
  -6   6  16      150.54      130.23     14.92 o 
                                                 
